# Supplementary material for: Cross-Species Genome-Wide Identification of Evolutionary Conserved MicroProteins
Source: Genome Biol Evol. 2017 Mar 1;9(3):777–89. doi: 10.1093/gbe/evx041 (PMC5381583; doi:10.1093/gbe/evx041)
Supplement: Supplementary Data [file evx041_Supp.zip]

Archive with 5 entries (5 files):
- Straub_SupplFig1.tif
- Straub_SupplFig2.tif
- Straub_SupplFig3.tif
- Supplemental_Table_1.xlsx
- Suppl_Fig_text.docx
