# Supplementary material for: Cross-Species Genome-Wide Identification of Evolutionary Conserved MicroProteins
Source: Genome Biol Evol. 2017 Mar 1;9(3):777–89. doi: 10.1093/gbe/evx041 (PMC5381583; doi:10.1093/gbe/evx041)
Supplement: Supplementary Data [file evx041_Supp.zip › Supplemental_Table_1.xlsx]

## Sheet: miP_candidates
species	group	miP candidates			putative ancestors			known miPs	alignment quality				cis_mip	length distribution			STRING total score >=0.4 (ath:80)			domain information				Fig. 2: colour coded conservation	Fig. 4: conservation	Fig. 4: GO terms	Fig. 3: Transcription factors families in metazoans				DISEASES (only for human)
		miP_ids	number_of_miP_genes	annotation	ancestor_pep_ids	number_of_ancestor_genes	annotations(max10)		alignment	alignment_block	alignment_rating	min_e-value		%_<=140	%_140<x<250	%_>=250	incl. Interactors	Interactor miP	Interactor Ancestor	Pfam	Pfam_name	is_interaction_domain	number_of_Pfam_hits				miP_TF%	miP_TF_family	ancestor_ TF%	ancestor_TF_family	mipKNOWLEDGE	mipTEXTMINING	ancKNOWLEDGE	ancTEXTMINING
Ath	26_2	AT5G20180.1;ATCG00760.1	2	not_annotated;ribosomal protein L36 containing protein, expressed	AT5G55130.1	1	ThiF family domain containing protein, putative, expressed	n	link	link	80.2585	8.2e-06	n	75	0	25	n			no_domain	no_domain		0	light_green	some_plants	GO:0005737;GO:0008265;GO:0000166
Ath	38_3	AT3G05570.1;AT4G39235.1;AT2G21640.1	3	expressed protein	AT1G17010.1;AT1G17020.1	2	naringenin,2-oxoglutarate 3-dioxygenase, putative, expressed	n	link	link	97.2122	1.6e-05	n	60	0	40	n			PF14226.2	non-haem dioxygenase in morphine synthesis N-terminal	homotypic	1	light_green	some_plants	GO:0005737;GO:0009740;GO:0016706;GO:0009686;GO:0009813;GO:0005506;GO:0055114
Ath	40_2	AT1G14450.1;AT2G02510.1	2	expressed protein	AT5G14430.1;AT1G04430.1	2	methyltransferase, putative, expressed	n	link	link	68.4514	7.4e-05	n	50	0	50	n			no_domain	no_domain		0
Ath	41_5	AT1G36000.1;AT3G26660.1;AT2G19510.1;AT3G26620.1;AT2G19820.1	5	DUF260 domain containing protein, putative, expressed	AT5G66870.1;AT2G30340.1;AT2G23660.1;AT3G13850.1;AT3G47870.1;AT2G45420.1;AT3G03760.1;AT5G67420.1;AT3G02550.1	9	DUF260 domain containing protein, putative, expressed	n	link	link	352.95	5.9e-36	n	11.6279	67.4419	20.9302	n			PF03195.10	Protein of unknown function DUF260	no	1	light_green	some_dicots	GO:0009965;GO:0006355;GO:0005634;GO:0048441;GO:0009954
Ath	42_8	AT4G36570.1;AT2G18328.1;AT2G21650.1;AT4G39250.1;AT5G47290.1;AT1G75250.1;AT1G75250.2;AT1G19510.1	7	MYB family transcription factor, putative, expressed	AT5G05790.1;AT3G11280.1;AT5G58900.1;AT2G38090.1;AT5G08520.1;AT1G49010.1;AT5G23650.1;AT5G01200.1;AT3G10580.1;AT3G11450.1;AT5G06110.1;AT5G45420.1;AT3G09370.2;AT5G02320.1;AT3G27785.1;AT4G00540.1;AT3G09600.1;AT5G11510.2;AT4G01280.2;AT3G29020.2;AT1G01520.1;AT5G02840.1;AT4G18770.1;AT4G12350.1;AT5G52660.2;AT5G40430.1;AT5G67300.1;AT1G18960.1;AT3G46130.1;AT1G69560.1;AT5G40360.1;AT1G14350.1;AT3G50060.1;AT1…	48	MYB family transcription factor, putative, expressed;MYB_Al protein, putative, expressed	n	link	link	245.628	7e-28	n	16.6667	16.6667	66.6667	n			PF00249.27;PF13921.2	Myb-like DNA-binding domain;Myb-like DNA-binding domain	heterotypic;homotypic	2	dark_green	all_plants	GO:0003700;GO:0006355;GO:0005634
Ath	47_20	AT2G05520.2;AT2G05520.3;AT2G05520.4;AT2G05520.5;AT2G05520.6;AT2G05530.1;AT2G05440.1;AT2G05440.3;AT2G05440.5;AT2G05440.6;AT2G05440.7;AT2G05440.8;AT2G05540.1;AT2G05510.1;AT2G05510.2;AT2G05510.3;AT2G05510.5;AT2G05510.6;AT2G05380.1;AT2G05380.2	6	not_annotated	AT3G46270.1	1	leucine-rich repeat family protein, putative, expressed	n	link	link	89.5237	0.00039	n	88.8889	7.40741	3.7037	n			no_domain	no_domain		0	light_green	some_dicots	GO:0003674;GO:0005576;GO:0008150;GO:0005886
Ath	52_138	AT2G27145.1;AT2G31953.1;AT5G47075.1;AT5G19175.1;AT3G61177.1;AT2G02140.1;AT5G54225.1;AT5G48945.1;AT4G09153.1;AT2G20070.1;AT3G16895.1;AT5G28288.1;AT1G54445.1;AT2G03933.1;AT1G56553.1;AT2G24693.1;AT5G47175.1;AT3G27831.1;AT1G59833.1;AT2G25305.1;AT2G22121.1;AT5G48905.1;AT3G63360.1;AT4G29273.1;AT2G03913.1;AT5G42235.1;AT4G11760.1;AT5G42797.1;AT4G22235.1;AT4G22235.2;AT4G13095.1;AT4G29283.1;AT5G44420.1;AT3…	135	DEFL71 - Defensin and Defensin-like DEFL family, expressed;DEFL75 - Defensin and Defensin-like DEFL family, expressed;DEF6 - Defensin and Defensin-like DEFL family, expressed;DEF8 - Defensin and Defensin-like DEFL family, expressed;not_annotated;DEF1 - Defensin and Defensin-like DEFL family, expressed	AT3G12500.1	1	CHIT8 - Chitinase family protein precursor, expressed	n	link	link	too short	0.00014	n	99.1266	0.436681	0.436681	y	AT1G55010.1;AT2G28355.1;AT1G75830.1;AT4G13235.1;AT2G26020.1;AT2G24693.1;AT2G40995.1;AT5G48945.1;AT4G19038.1;AT2G02100.1;AT1G24062.1;AT2G20070.1;AT5G44420.1;AT2G41997.1;AT4G10595.1;AT5G63660.1;AT4G22217.1;AT4G22235.1;AT2G02120.1;AT5G44430.1;AT4G22212.1;AT2G14365.1;AT4G29300.1;AT1G19610.1;AT2G03937.2;AT2G02140.1;AT4G29280.1;AT2G02130.1;AT1G61070.1;AT3G25265.1;AT2G26010.1;AT2G31957.1	AT3G12500.1	PF00187.15	Chitin recognition protein	homotypic	1	light_green	some_plants	GO:0010167;GO:0005975;GO:0015706;GO:0016998;GO:0005829;GO:0005774;GO:0050832;GO:0005576;GO:0008061;GO:0046686;GO:0004568;GO:0009871
Ath	57_56	AT4G38825.1;AT3G03840.1;AT4G34770.1;AT2G36210.1;AT3G03850.1;AT1G29490.1;AT3G20220.1;AT5G18050.1;AT2G18010.1;AT5G18060.1;AT4G34810.1;AT5G42410.1;AT3G53250.1;AT4G38840.1;AT5G18080.1;AT3G03830.1;AT3G12955.1;AT4G34800.1;AT4G34760.1;AT2G46690.1;AT5G03310.1;AT1G75580.1;AT1G79130.1;AT3G03847.1;AT5G18010.1;AT2G37030.1;AT4G36110.1;AT1G56150.1;AT4G34780.1;AT4G38860.1;AT4G00880.1;AT2G21220.1;AT5G18020.1;AT4…	56	OsSAUR2 - Auxin-responsive SAUR gene family member, expressed;OsSAUR33 - Auxin-responsive SAUR gene family member, expressed;OsSAUR32 - Auxin-responsive SAUR gene family member, expressed;OsSAUR28 - Auxin-responsive SAUR gene family member, expressed;OsSAUR57 - Auxin-responsive SAUR gene family member, expressed;OsSAUR29 - Auxin-responsive SAUR gene family member, expressed;OsSAUR24 - Auxin-respo…	AT3G20210.2	1	vacuolar-processing enzyme precursor, putative, expressed	n	link	link	228.576	2.5e-29	n	70	28.75	1.25	n			PF02519.10	Auxin responsive protein	no	1	dark_green	all_plants	GO:0010214;GO:0009737;GO:0005615;GO:0010162;GO:0009740;GO:0006624;GO:0009686;GO:0012501;GO:0009793;GO:0004197;GO:0009845;GO:0006508;GO:0009507
Ath	61_18	AT2G14160.1;AT5G10350.3;AT5G53720.1;AT1G07350.2;AT2G21690.1;AT4G39260.2;AT4G39260.3;AT4G39260.4;AT5G19030.2;AT5G19030.3;AT4G13850.4;AT5G03580.1;AT3G46020.1;AT2G14870.1;AT3G23830.1;AT5G12190.1;AT4G13860.1;AT2G27330.1	15	RNA recognition motif containing protein, expressed;polyadenylate-binding protein, putative, expressed;RNA recognition motif containing protein, putative, expressed;not_annotated	AT4G34110.1;AT2G23350.1;AT1G49760.1;AT1G22760.1;AT1G71770.1;AT3G16380.1;AT2G36660.1;AT4G19610.1;AT4G24770.1;AT2G37220.1;AT5G50250.1;AT4G36960.1;AT1G34140.1;AT5G08695.1;AT3G19130.1;AT2G21440.1;AT3G52380.1;AT3G53460.4;AT5G41690.1;AT5G19350.1;AT3G07810.2;AT1G49600.1;AT1G47490.1;AT4G03110.1;AT1G47500.1;AT5G55550.2;AT3G14100.1;AT4G26650.1;AT5G47620.4;AT1G03457.2;AT1G60000.1;AT4G14300.1;AT1G07350.1;AT3…	180	polyadenylate-binding protein, putative, expressed;RNA recognition motif containing protein, putative, expressed	n	link	link	308.842	2e-41	y	8.82353	15.5462	75.6303	y	AT2G27330.1;AT4G13860.1;AT5G53720.1;AT3G46020.1;AT5G03580.1;AT3G23830.1;AT2G14870.1;AT2G21690.1;AT5G12190.1	AT4G27000.1;AT5G19960.1;AT1G71770.1;AT3G13570.1;AT4G36690.1;AT3G52660.1;AT2G29580.1;AT1G49760.1;AT4G09040.1;AT1G55310.3;AT3G16380.1;AT1G53650.1;AT5G43960.1;AT3G14450.1;AT5G44200.1;AT1G71800.1;AT1G16610.3;AT4G36960.1;AT3G52380.1;AT5G53180.1;AT1G60000.1;AT3G49430.1;AT2G36660.1;AT4G14300.1;AT1G13190.1;AT3G61860.1;AT2G22090.2;AT4G02430.2;AT5G06000.1;AT2G33410.1;AT4G00830.1;AT3G56860.1;AT3G53460.4;AT3…	PF00076.18;PF14259.2;PF13893.2;PF16842.1;PF14605.2;PF16367.1	RNA recognition motif. (a.k.a. RRM, RBD, or RNP domain);RNA recognition motif (a.k.a. RRM, RBD, or RNP domain);RNA recognition motif. (a.k.a. RRM, RBD, or RNP domain);Occluded RNA-recognition motif;Nup53/35/40-type RNA recognition motif;RNA recognition motif	homotypic;homotypic;homotypic;no;no;no	6	red	all_species	GO:0006486;GO:0006446;GO:0060211;GO:0003723;GO:0005515;GO:0009651;GO:0005829;GO:0003743
Ath	63_6	AT2G22470.1;AT4G09030.1;AT5G10430.1;AT5G65390.1;AT1G35230.1;AT4G40090.1	6	not_annotated	AT2G45470.1;AT3G60900.1	2	fasciclin-like arabinogalactan protein, putative, expressed	n	link	link	120.488	2.1e-05	n	66.6667	20	13.3333	n			no_domain	no_domain		0	light_green	some_dicots	GO:0007389;GO:0009832;GO:0040007;GO:0009664;GO:0048046;GO:0046658;GO:0008361;GO:0009926;GO:0010015;GO:0009505
Ath	64_72	AT5G36738.1;AT3G45275.1;AT5G36320.1;AT5G36540.1;AT3G48675.1;AT5G14995.1;AT3G01324.1;AT3G45248.1;AT5G36490.1;AT5G36657.1;AT3G01326.1;AT5G36661.1;AT5G36440.1;AT5G15000.1;AT5G36520.1;AT3G01322.1;AT5G36340.1;AT5G36350.1;AT5G52965.1;AT5G36658.1;AT5G60964.1;AT5G36739.1;AT5G36460.1;AT2G24205.1;AT4G39340.1;AT5G51105.1;AT3G01328.1;AT2G21740.1;AT5G36370.1;AT5G44495.1;AT3G45252.1;AT5G52975.1;AT4G09545.1;AT2…	72	ECAGL3 - ECA1 gametogenesis related family protein precursor, putative, expressed;not_annotated	AT5G53740.1;AT1G44191.1;AT3G50580.1	3	not_annotated	n	link	link	166.546	1.7e-09	n	79.5699	17.2043	3.22581	n			PF05617.7	Prolamin-like	no	1	light_green	all_dicots	GO:0008150;GO:0003674;GO:0005739
Ath	67_4	AT3G55900.1;AT1G47915.1;AT2G39415.1;AT1G19070.1	4	OsFBX351 - F-box domain containing protein, expressed;OsFBL12 - F-box domain and LRR containing protein, expressed;OsFBD4 - F-box and FBD domain containing protein, expressed;not_annotated	AT1G48400.1;AT5G56410.1;AT3G18150.1;AT1G49610.1;AT5G02920.1;AT4G14103.2;AT5G02930.1;AT5G40050.1;AT5G02910.1;AT3G52680.1;AT2G04230.1;AT4G14096.1;AT4G13960.1;AT3G03360.1;AT3G58900.4;AT4G27050.1;AT4G00160.1;AT5G25860.1;AT3G58860.1;AT5G22700.1;AT5G56690.1;AT3G03040.1;AT3G58950.1;AT2G26860.1;AT3G51530.1;AT1G06630.1;AT3G59200.1;AT1G58310.1;AT5G35995.1;AT1G64540.1;AT3G52670.1;AT3G58880.1;AT5G18770.1;AT5…	213	OsFBX351 - F-box domain containing protein, expressed;OsFBD12 - F-box and FBD domain containing protein, expressed;OsFBL39 - F-box domain and LRR containing protein, expressed;OsFBX248 - F-box domain containing protein, expressed;OsFBL3 - F-box domain and LRR containing protein, expressed;OsFBLD8 - F-box, LRR and FBD domain containing protein, expressed	n	link	link	229.075	2.3e-30	n	2.67857	2.23214	95.0893	n			PF00646.29;PF12937.3	F-box domain;F-box-like	heterotypic;homotypic	2	light_green	some_plants	GO:0008150;GO:0005634;GO:0003674
Ath	79_3	AT4G38290.1;AT2G40710.1;AT4G38330.1	3	haemolysin-III, putative, expressed;not_annotated	AT4G37680.1;AT4G38320.1;AT4G30850.1;AT5G20270.1;AT2G24150.1	5	haemolysin-III, putative, expressed	n	link	link	230.804	7.8e-38	n	33.3333	11.1111	55.5556	n			no_domain	no_domain		0
Ath	80_2	AT3G23650.1;AT2G16620.1	2	receptor protein kinase TMK1 precursor, putative, expressed	AT1G66150.1;AT3G23750.1;AT1G24650.1;AT2G01820.1;AT5G01020.1;AT1G24030.1;AT2G37050.3;AT3G20530.1;AT1G61590.1;AT1G61860.1;AT5G56460.1;AT2G28590.1;AT2G28940.2;AT3G07070.1;AT1G16150.1;AT3G53840.1;AT1G20650.1;AT3G28690.2;AT5G02800.1;AT2G20300.1;AT2G30730.1;AT5G13160.1;AT2G07180.1;AT4G32000.2;AT4G13190.1;AT2G26290.1;AT1G06700.1;AT4G32710.1;AT3G62220.1;AT1G16130.1;AT2G30740.1;AT2G05940.1;AT5G62710.1;AT2…	444	receptor protein kinase TMK1 precursor, putative, expressed;protein kinase APK1B, chloroplast precursor, putative, expressed;serine/threonine-protein kinase, putative, expressed;senescence-induced receptor-like serine/threonine-protein kinase precursor, putative, expressed;protein kinase domain containing protein, expressed;tyrosine protein kinase domain containing protein, putative, expressed	n	link	link	241.368	2.3e-23	n	0.445434	0.668151	98.8864	n			no_domain	no_domain		0	light_green	some_plants	GO:0006468;GO:0004675;GO:0005576;GO:0007165;GO:0005886;GO:0005524
Ath	82_16	AT2G20595.1;AT5G63065.1;AT2G20619.1;AT2G20618.1;AT3G48209.1;AT5G63085.1;AT5G26692.1;AT5G58412.1;AT5G26717.1;AT5G63087.1;AT2G20605.1;AT5G26673.1;AT3G44718.1;AT2G20597.1;AT3G48205.1;AT5G63063.1	16	not_annotated	AT5G62130.1	1	per1-like family protein, putative, expressed	n	link	link	89.527	1.4e-05	n	97.3684	0	2.63158	n			no_domain	no_domain		0
Ath	84_3	AT1G70780.1;AT2G01554.1;AT4G14226.1	3	not_annotated;expressed protein	AT4G22758.1	1	expressed protein	n	link	link	too short	3.8e-11	n	42.8571	42.8571	14.2857	n			PF16978.1	SAPK-interacting protein 1 (Sin1), middle CRIM domain	no	1	light_green	all_dicots	GO:0005634
Ath	87_3	AT3G62410.1;AT1G76560.1;AT2G47400.1	3	calvin cycle protein CP12, putative, expressed	AT1G42970.1;AT5G20050.1	2	glyceraldehyde-3-phosphate dehydrogenase, putative, expressed;protein kinase domain containing protein, expressed	n	link	link	92.7986	3.3e-08	n	60	0	40	y	AT1G76560.1;AT2G47400.1;AT3G62410.1	AT1G42970.1	PF02672.11	CP12 domain	homotypic	1	dark_green	all_plants	GO:0006636;GO:0051287;GO:0048046;GO:0019288;GO:0006098;GO:0042742;GO:0047100;GO:0009773;GO:0006096;GO:0009535;GO:0009941;GO:0004365;GO:0015995;GO:0009570;GO:0010319;GO:0009637;GO:0010218;GO:0009744;GO:0042744;GO:0006364;GO:0009902;GO:0046686;GO:0019253;GO:0050661;GO:0019216;GO:0010207;GO:0009409;GO:0010114;GO:0009644;GO:0031408;GO:0010155;GO:0010304;GO:0009749;GO:0019344
Ath	94_34	AT3G27329.1;AT4G24975.1;AT3G16970.1;AT1G11765.1;AT5G39493.1;AT1G04645.1;AT3G16960.1;AT2G24870.1;AT3G26870.1;AT5G38435.1;AT2G24880.1;AT3G24068.1;AT3G54925.1;AT1G28306.1;AT5G04347.1;AT1G51250.1;AT1G09245.1;AT3G24065.1;AT4G24974.1;AT3G27331.1;AT3G26860.1;AT3G26860.2;AT2G06090.1;AT3G10460.1;AT3G27680.1;AT5G27238.1;AT5G38440.1;AT3G26880.1;AT1G51240.1;AT1G26797.1;AT1G51230.1;AT1G28305.1;AT3G17080.1;AT4…	33	not_annotated	AT4G08560.1;AT5G26090.1	2	pumilio-family RNA binding repeat domain containing protein, expressed;not_annotated	n	link	link	285.69	3.5e-34	n	52.2388	44.7761	2.98507	y	AT4G24973.1;AT1G51250.1;AT4G24975.1;AT4G24974.1;AT5G27238.1;AT3G26860.2	AT5G26090.1	PF05938.7	Plant self-incompatibility protein S1	no	1
Ath	96_88	AT4G08530.1;AT4G12825.1;AT5G55450.1;AT5G48490.1;AT5G38170.1;AT1G48750.1;AT3G52130.1;AT5G62065.1;AT3G22570.1;AT1G43666.1;AT5G59330.1;AT1G73780.1;AT5G46890.1;AT1G07747.1;AT1G12100.1;AT4G28405.1;AT3G51600.1;AT2G38530.1;AT3G12545.1;AT5G07230.1;AT3G57310.1;AT5G56480.1;AT2G48140.2;AT5G48485.1;AT4G22610.1;AT3G18280.1;AT5G55460.1;AT3G53980.1;AT2G16594.1;AT5G01870.1;AT1G73550.2;AT5G38180.1;AT1G64235.1;AT2…	82	LTPL113 - Protease inhibitor/seed storage/LTP family protein precursor, expressed;LTPL14 - Protease inhibitor/seed storage/LTP family protein precursor, expressed;LTPL17 - Protease inhibitor/seed storage/LTP family protein precursor, expressed;LTPL35 - Protease inhibitor/seed storage/LTP family protein precursor, putative;not_annotated;LTPL156 - Protease inhibitor/seed storage/LTP family protein …	AT3G22142.1;AT2G10940.1;AT1G62500.1;AT3G22120.1;AT1G70250.1;AT1G36150.1;AT4G22485.1;AT4G15160.1;AT4G22470.1;AT4G22505.1	10	LTPL128 - Protease inhibitor/seed storage/LTP family protein precursor, expressed;LTPL129 - Protease inhibitor/seed storage/LTP family protein precursor, expressed;Protein kinase domain containing protein, expressed;LTPL69 - Protease inhibitor/seed storage/LTP family protein precursor, expressed;LTPL120 - Protease inhibitor/seed storage/LTP family protein precursor, expressed;LTPL121 - Protease i…	n	link	link	150.531	8.3e-19	n	70.7006	22.9299	6.36943	y	AT1G66850.1;AT4G22520.1;AT4G33550.1;AT4G12545.1;AT1G12090.1;AT1G43666.1;AT4G22610.1;AT5G55450.1;AT1G48750.1;AT2G13295.1;AT2G16592.1;AT1G07747.1;AT3G53980.1;AT5G46890.1;AT4G22460.1;AT5G48485.1;AT3G08770.2;AT5G55410.2;AT2G38530.1;AT3G07450.1;AT2G37870.1;AT5G38160.1;AT5G46900.1;AT4G12825.1;AT2G15050.1;AT4G12550.1;AT5G56480.1;AT4G22490.1;AT2G18370.1;AT5G01870.1;AT5G48490.1;AT5G38180.1;AT5G52160.1;AT3…	AT1G62500.1;AT2G10940.1;AT1G70250.1	PF14547.2;PF00234.18;PF14368.2	Hydrophobic seed protein;Protease inhibitor/seed storage/LTP family;Probable lipid transfer	no;homotypic;no	3	dark_green	all_plants	GO:0005575;GO:0006869
Ath	103_12	AT1G10745.1;AT2G16225.1;AT4G15953.1;AT1G27135.1;AT2G41415.1;AT2G16535.1;AT1G10717.1;AT5G50345.1;AT2G29790.1;AT2G16505.1;AT1G10747.1;AT5G61605.1	12	not_annotated	AT1G10710.1	1	not_annotated	n	link	link	225.422	7.2e-13	n	92.8571	0	7.14286	n			no_domain	no_domain		0
Ath	125_2	AT2G44080.1;AT3G59900.1	2	ARGOS, putative, expressed;not_annotated	AT3G54620.2	1	bZIP transcription factor domain containing protein, expressed	n	link	link	111.046	7.2e-05	n	85.7143	0	14.2857	n			PF00170.17;PF07716.11;PF03131.13	bZIP transcription factor;Basic region leucine zipper;bZIP Maf transcription factor	homotypic;homotypic;homotypic	3	light_green	some_dicots	GO:0009755;GO:0043565;GO:0030968;GO:0003700;GO:0005634;GO:0009723;GO:0009410;GO:0045893;GO:0046982
Ath	130_4	AT2G45450.1;AT3G60890.1;AT3G60890.2;AT3G52770.1	3	expressed protein	AT2G34710.1;AT1G52150.2;AT5G60690.1;AT1G30490.1	4	START domain containing protein, expressed	AT3G52770.1	link	link	146.593	3.9e-06	n	50	0	50	y	AT3G52770.1;AT3G60890.2;AT2G45450.1	AT1G30490.1;AT5G60690.1;AT2G34710.1;AT1G52150.2	PF00170.17	bZIP transcription factor	homotypic	1	dark_green	all_plants	GO:0033044;GO:0042138;GO:0050826;GO:0010182;GO:0003700;GO:0019915;GO:0051301;GO:0007062;GO:0043565;GO:0009944;GO:0010162;GO:0045010;GO:0005634;GO:0045132;GO:0010564;GO:0048825;GO:0080060;GO:0009845;GO:0009909;GO:0071555;GO:0009880;GO:0048765;GO:0045595;GO:0010228;GO:0007155;GO:0016049;GO:0007131;GO:0009640;GO:0010072;GO:0010051;GO:0010075;GO:0010090;GO:0006355;GO:0016567;GO:0009855
Ath	132_4	AT3G17270.1;AT2G33705.1;AT5G16285.1;AT2G41473.1	4	OsFBX323 - F-box domain containing protein, expressed;OsFBX189 - F-box domain containing protein, expressed;not_annotated	AT3G17530.1;AT3G17280.1;AT3G17570.1;AT3G17540.1;AT3G22710.1;AT3G22700.1;AT3G22350.1;AT2G04920.1;AT1G51290.1;AT3G22720.1;AT1G09650.1;AT3G22730.1;AT3G17710.1;AT1G51320.1;AT3G61340.1;AT3G17500.1;AT1G14315.2;AT3G17480.1;AT1G32430.1;AT5G62660.1;AT5G62510.1;AT2G15640.1;AT2G23160.1;AT2G27520.1;AT1G60370.1;AT1G47790.1;AT1G47765.1;AT4G19940.1;AT2G14710.1;AT3G17490.1;AT4G10190.1;AT3G25460.1;AT5G42430.1;AT1…	332	OsFBX440 - F-box domain containing protein, expressed;OsFBO21 - F-box and other domain containing protein, expressed;OsFBX331 - F-box domain containing protein, expressed;OsFBA3 - F-box and FBA domain containing protein, expressed	n	link	link	271.651	1.4e-28	n	1.93906	6.09418	91.9668	n			PF12937.3;PF00646.29	F-box-like;F-box domain	homotypic;heterotypic	2	light_green	some_plants	GO:0005737;GO:0003674;GO:0008150
Ath	135_8	AT3G55890.1;AT3G08990.1;AT4G27740.1;AT2G40110.1;AT2G40110.2;AT3G11230.1;AT5G53940.1;AT4G27745.1	7	yippee zinc-binding protein, putative, expressed	AT4G15215.1;AT5G49340.1	2	pleiotropic drug resistance protein 15, putative, expressed;expressed protein	n	link	link	171.305	2.4e-05	n	76.9231	7.69231	15.3846	n			no_domain	no_domain		0
Ath	143_2	AT1G29250.1;AT2G34160.1	2	protein of unknown function domain containing protein, expressed	AT3G07030.1	1	nucleic acid binding protein, putative, expressed	n	link	link	52.3998	2.5e-07	n	50	25	25	n			PF01918.17;PF12328.4	Alba;Rpp20 subunit of nuclear RNase MRP and P	homotypic;heterotypic	2	light_green	some_plants	GO:0005829;GO:0003676
Ath	144_12	AT4G01060.1;AT4G01060.2;AT4G01060.3;AT2G46410.1;AT1G43330.1;AT2G30432.1;AT2G13960.2;AT2G30420.1;AT1G66380.1;AT5G53200.1;AT2G30424.1;AT1G01380.1	10	myb-like DNA-binding domain containing protein, putative, expressed;MYB family transcription factor, putative, expressed	AT5G02320.1;AT4G00540.1;AT3G09370.2;AT5G11510.1;AT5G35550.1;AT4G32730.2;AT1G22640.1;AT4G38620.1;AT2G47460.1;AT5G12870.1;AT3G46130.1;AT4G34990.1;AT5G49330.1;AT3G08500.1;AT2G16720.1;AT3G28910.1;AT5G56110.1;AT4G17785.1;AT5G16770.1;AT3G23250.1;AT4G12350.1;AT3G49690.1;AT5G65790.1;AT5G62470.2;AT2G47190.1;AT3G47600.1;AT5G26660.1;AT3G28470.1;AT3G02940.1;AT3G62610.1;AT5G15310.1;AT4G18770.1;AT3G13890.1;AT5…	125	MYB family transcription factor, putative, expressed;myb-like DNA-binding domain containing protein, putative, expressed	AT2G30424.1;AT2G30420.1;AT1G01380.1;AT2G30432.1;AT2G46410.1;AT4G01060.1;AT5G53200.1	link	link	223.199	9.5e-27	n	7.87879	16.3636	75.7576	y	AT2G30424.1;AT2G30420.1;AT1G01380.1;AT1G66380.1;AT2G30432.1;AT2G46410.1;AT4G01060.1;AT5G53200.1	AT3G11280.1;AT3G21430.2;AT3G01140.1;AT1G22640.1	PF00249.27;PF13921.2	Myb-like DNA-binding domain;Myb-like DNA-binding domain	heterotypic;homotypic	2	dark_green	all_plants	GO:0003700;GO:0006355;GO:0005634
Ath	152_2	AT2G27775.1;AT2G27775.2	1	not_annotated	AT2G27800.1;AT5G27300.1	2	PPR repeat domain containing protein, putative, expressed;nucleic acid binding protein, putative, expressed	n	link	link	143.064	6.8e-15	n	66.6667	0	33.3333	n			no_domain	no_domain		0
Ath	160_3	AT2G37530.1;AT2G28725.1;AT1G07795.1	3	expressed protein	AT4G38250.1	1	transmembrane amino acid transporter protein, putative, expressed	n	link	link	21.132	4e-05	n	83.3333	0	16.6667	n			no_domain	no_domain		0
Ath	183_2	AT4G37710.1;AT2G22880.1	2	VQ domain containing protein, putative, expressed;not_annotated	AT1G78310.1;AT1G21320.1;AT2G35230.1	3	not_annotated;RNA recognition motif containing protein, putative, expressed	n	link	link	171.677	2.8e-06	n	18.1818	54.5455	27.2727	n			PF05678.10	VQ motif	no	1	light_green	some_plants	GO:0005634
Ath	186_6	AT5G53560.1;AT2G32720.1;AT1G60660.1;AT5G48810.1;AT1G26340.1;AT2G46650.1	6	cytochrome b5-like Heme/Steroid binding domain containing protein, expressed	AT1G37130.1;AT1G77760.1;AT3G61580.1;AT2G46210.1	4	nitrate reductase, putative, expressed;desaturase/cytochrome b5 protein, putative, expressed	n	link	link	316.652	3e-30	n	58.3333	8.33333	33.3333	n			PF00173.24	Cytochrome b5-like Heme/Steroid binding domain	homotypic	1	red	all_species	GO:0050660;GO:0048767;GO:0020037;GO:0005773;GO:0009703;GO:0005829;GO:0009610;GO:0030151;GO:0042128;GO:0009416;GO:0005739;GO:0005886;GO:0043546;GO:0044242;GO:0006809;GO:0055114;GO:0009055
Ath	191_23	AT2G47880.1;AT5G18600.1;AT1G28480.1;AT1G77370.1;AT5G20500.1;AT4G15660.1;AT4G15700.1;AT4G15670.1;AT1G06830.1;AT4G15680.1;AT2G30540.1;AT3G62960.1;AT5G40370.1;AT5G40370.2;AT3G21460.1;AT2G47870.1;AT4G15690.1;AT3G62950.1;AT3G02000.1;AT5G63030.1;AT1G03020.1;AT5G14070.1;AT3G62930.1	22	OsGrx_S2 - glutaredoxin subgroup III, expressed;OsGrx_C12 - glutaredoxin subgroup III, expressed;OsGrx_C3 - glutaredoxin subgroup I, expressed;OsGrx_C2.2 - glutaredoxin subgroup I, expressed;OsGrx_C4 - glutaredoxin subgroup I, expressed;OsGrx_C9 - glutaredoxin subgroup III, expressed;OsGrx_C8 - glutaredoxin subgroup III, expressed;expressed protein	AT4G04950.1;AT2G38270.1;AT3G57070.1;AT5G58530.1;AT5G13810.1;AT5G03870.1;AT2G41330.1;AT3G11920.1;AT1G32760.1;AT3G28850.1;AT5G39865.1;AT1G64500.1;AT5G01420.1;AT4G08550.1;AT4G10630.1;AT5G42150.1	16	OsGrx_S17 - glutaredoxin subgroup II, expressed;OsGrx_S16 - glutaredoxin subgroup II, expressed;glutaredoxin, putative, expressed;glutaredoxin domain containing protein, putative, expressed	n	link	link	237.801	9.1e-15	n	50	18	32	y	AT1G06830.1;AT3G62930.1;AT5G40370.2;AT4G15690.1;AT4G15680.1;AT2G30540.1;AT5G18600.1;AT1G03020.1;AT3G62950.1;AT3G02000.1;AT5G20500.1;AT3G62960.1;AT4G15700.1;AT4G15670.1;AT3G21460.1;AT1G28480.1;AT2G47870.1;AT5G63030.1;AT5G14070.1;AT4G15660.1;AT1G77370.1;AT2G47880.1	AT4G04950.1;AT2G38270.1	PF00462.20;PF04908.11	Glutaredoxin;SH3-binding, glutamic acid-rich protein	homotypic;homotypic	2	light_green	some_plants	GO:0051726;GO:0005829;GO:0000280;GO:0009926;GO:0009408;GO:0045454;GO:0007000;GO:0015035;GO:0009055
Ath	192_2	AT2G38140.1;AT2G21290.1	2	30S ribosomal protein S31, chloroplast precursor, putative, expressed;expressed protein	AT5G19340.1	1	expressed protein	n	link	link	115.804	2.1e-06	n	50	25	25	n			PF10500.5	Nuclear RNA-splicing-associated protein	no	1	light_green	some_plants	GO:0016126;GO:0006084;GO:0005634;GO:0003674;GO:0016132
Ath	195_6	AT5G53410.1;AT2G27540.1;AT5G52080.1;AT3G20400.1;AT2G18320.1;AT1G50470.1	6	not_annotated	AT1G32140.1;AT3G49510.1;AT3G19880.1;AT3G17620.1;AT3G22770.1;AT5G36200.1;AT3G19470.1;AT3G16880.1;AT5G36730.1;AT5G36820.1;AT3G16820.1;AT5G42460.1;AT3G16740.1;AT2G17830.1;AT3G24580.1;AT3G17320.1;AT3G19890.1;AT3G18330.1;AT3G49520.1;AT3G20700.1;AT2G18780.1;AT4G10740.1;AT3G17560.1;AT4G05080.1;AT3G20030.1;AT1G67450.1;AT5G41490.1;AT3G13820.1;AT1G66490.1;AT3G13680.1;AT2G38590.1;AT3G23420.1;AT3G17490.1;AT1…	72	not_annotated;OsFBX220 - F-box domain containing protein, expressed;OsFBX161 - F-box domain containing protein, expressed;OsFBA3 - F-box and FBA domain containing protein, expressed;OsFBX290 - F-box domain containing protein, expressed;OsFBX190 - F-box domain containing protein, expressed;F-box protein interaction domain containing protein, expressed;OsFBX305 - F-box domain containing protein, ex…	n	link	link	too short	2.2e-16	n	7.05882	8.23529	84.7059	n			PF07734.9	F-box associated	no	1
Ath	197_9	AT5G02580.1;AT5G02580.2;AT3G55240.1;AT2G11623.1;AT1G10657.1;AT1G10657.2;AT1G10657.3;AT1G10657.4;AT3G28990.1	5	plant-specific domain TIGR01589 family protein, expressed;plant-specific domain TIGR01589 family protein, putative, expressed	AT3G45800.1;AT2G29605.1;AT1G49700.1;AT2G46420.1;AT3G10250.1;AT5G04090.2;AT3G61700.2;AT2G01560.1	8	plant-specific domain TIGR01589 family protein, putative, expressed;not_annotated	n	link	link	185.565	9.4e-30	n	55.5556	0	44.4444	n			PF09713.6;PF01798.14	Plant protein 1589 of unknown function (A_thal_3526);snoRNA binding domain, fibrillarin	no;homotypic	2	dark_green	all_plants	GO:0005575;GO:0003674;GO:0008150
Ath	202_16	AT3G02885.1;AT2G18420.1;AT5G59845.1;AT4G09610.1;AT2G14900.1;AT4G09600.1;AT1G74670.1;AT2G30810.1;AT1G10588.1;AT1G10588.2;AT5G15230.1;AT2G39540.1;AT1G75750.1;AT1G75750.2;AT1G22690.1;AT3G10185.1	14	GASR7 - Gibberellin-regulated GASA/GAST/Snakin family protein precursor, expressed;GASR6 - Gibberellin-regulated GASA/GAST/Snakin family protein precursor, expressed;GASR3 - Gibberellin-regulated GASA/GAST/Snakin family protein precursor, expressed;GASR5 - Gibberellin-regulated GASA/GAST/Snakin family protein precursor, expressed;GASR10 - Gibberellin-regulated GASA/GAST/Snakin family protein prec…	AT5G14920.1	1	GASR4 - Gibberellin-regulated GASA/GAST/Snakin family protein precursor, expressed	n	link	link	317.318	7.7e-23	n	97.2973	0	2.7027	n			PF02704.10	Gibberellin regulated protein	no	1	light_green	some_plants	GO:0009651;GO:0009739;GO:0009737;GO:0005515;GO:0005886
Ath	209_2	AT2G23985.1;AT2G23985.2	1	not_annotated	AT5G24060.2	1	expressed protein	n	link	link	too short	1e-05	n	66.6667	0	33.3333	n			no_domain	no_domain		0
Ath	221_14	AT2G27720.1;AT2G27720.2;AT2G27720.3;AT5G40040.1;AT3G28500.1;AT5G24510.1;AT3G49460.1;AT4G00810.1;AT5G47700.1;AT2G27710.1;AT2G27710.4;AT1G01100.1;AT1G01100.3;AT3G44590.1	10	60S acidic ribosomal protein, putative, expressed;not_annotated	AT3G11250.1;AT2G40010.1;AT3G09200.1	3	60S acidic ribosomal protein P0, putative, expressed	n	link	link	too short	1.1e-07	n	88.8889	0	11.1111	y	AT5G40040.1;AT1G01100.1;AT2G27710.1;AT3G28500.1;AT3G44590.1;AT4G00810.1;AT2G27720.2;AT5G24510.1;AT5G47700.1	AT2G40010.1;AT3G11250.1;AT3G09200.1	PF08544.9	GHMP kinases C terminal	homotypic	1
Ath	229_2	AT2G46130.1;AT2G46130.2	1	WRKY23, expressed	AT5G56270.1;AT4G26640.2;AT2G38470.1;AT1G13960.1;AT2G03340.1;AT3G01080.1;AT5G07100.1;AT2G04880.1;AT4G26440.1;AT2G30250.1;AT2G37260.1;AT5G49520.1;AT4G18170.1;AT1G29860.1;AT1G69310.1;AT5G46350.1;AT4G30935.1;AT4G39410.1;AT2G47260.1;AT3G62340.1;AT4G12020.2;AT1G62300.1;AT4G22070.1;AT4G01720.1;AT4G04450.1;AT5G43290.1;AT1G55600.1;AT1G18860.1;AT1G68150.1;AT5G15130.1;AT1G69810.1;AT1G80840.1;AT2G25000.1;AT4…	60	WRKY30, expressed;WRKY87, expressed;WRKY53, expressed;WRKY96, expressed;WRKY24, expressed	n	link	link	284.151	8.8e-36	n	2.7027	16.2162	81.0811	n			PF03106.11	WRKY DNA -binding domain	no	1
Ath	234_7	AT5G65870.1;AT3G44735.1;AT3G49780.1;AT2G22860.1;AT4G37720.1;AT1G13590.1;AT2G22942.1	7	phytosulfokines precursor, putative, expressed;not_annotated	AT4G23360.1	1	carboxyl-terminal peptidase, putative, expressed	n	link	link	57.2791	0.0096	n	95.4545	0	4.54545	n			no_domain	no_domain		0	light_green	some_plants	GO:0003674;GO:0005576;GO:0008150
Ath	241_25	AT5G63240.1;AT4G09466.1;AT5G35740.1;AT5G63250.1;AT4G09462.1;AT1G66870.1;AT1G66855.1;AT5G53610.1;AT5G53600.1;AT2G43670.1;AT2G04910.1;AT2G04910.2;AT2G43660.1;AT2G43660.2;AT4G09465.1;AT4G09467.1;AT1G66852.1;AT2G42930.1;AT5G63230.1;AT1G78520.1;AT4G16165.1;AT3G28250.1;AT4G09464.1;AT4G09090.1;AT5G63225.1	23	glucan endo-1,3-beta-glucosidase precursor, putative, expressed;X8 domain containing protein, expressed	AT2G39640.1;AT3G55430.1;AT4G34480.1;AT1G11820.2;AT5G67460.1;AT2G16230.1;AT1G29380.1;AT4G29360.1;AT5G56590.1;AT1G79480.1;AT5G24318.1;AT1G09460.1;AT3G13560.1;AT1G66250.1;AT2G05790.1;AT5G55180.2;AT4G26830.1;AT2G01630.1;AT3G07320.1;AT4G17180.1;AT3G23770.1;AT3G24330.1;AT5G20870.1;AT4G14080.1;AT4G31140.1;AT5G64790.1;AT5G58090.1;AT3G04010.1;AT5G18220.1;AT2G19440.1;AT1G64760.1;AT5G58480.1	32	glucan endo-1,3-beta-glucosidase precursor, putative, expressed;glucan endo-1,3-beta-glucosidase-related, putative, expressed;X8 domain containing protein, expressed;glucan endo-1,3-beta-glucosidase 12 precursor, putative, expressed	n	link	link	385.286	5.6e-38	n	36.7647	16.1765	47.0588	n			PF07983.9	X8 domain	no	1	dark_green	all_plants	GO:0043169;GO:0005576;GO:0005975;GO:0004553
Ath	242_2	AT2G46375.1;AT3G61660.1	2	expressed protein;not_annotated	AT1G64340.1;AT5G41810.1	2	avr9/Cf-9 rapidly elicited protein 194, putative, expressed	n	link	link	167.69	2.3e-10	n	60	0	40	n			no_domain	no_domain		0
Ath	244_2	AT3G59540.1;AT2G43460.1	2	60S ribosomal protein L38, putative, expressed	AT5G26730.1	1	expressed protein	n	link	link	86.1969	2.5e-06	n	66.6667	0	33.3333	n			no_domain	no_domain		0	light_green	some_plants	GO:0008150;GO:0003674;GO:0005739
Ath	256_28	AT4G30330.1;AT5G48870.1;AT1G21190.1;AT2G47640.1;AT2G47640.2;AT3G14080.1;AT2G23930.1;AT1G03330.1;AT3G11500.1;AT3G62840.1;AT3G62840.2;AT1G20580.1;AT2G43810.1;AT1G76860.1;AT2G14285.1;AT4G30220.1;AT4G30220.2;AT2G18740.1;AT2G18740.2;AT1G76300.1;AT3G59810.1;AT3G07590.1;AT5G27720.1;AT1G19120.1;AT1G65700.1;AT2G03870.1;AT4G02840.1;AT4G02840.2	23	LSM domain containing protein, expressed	AT4G20440.1;AT5G44500.1	2	LSM domain containing protein, expressed	n	link	link	171.863	9.3e-14	n	90.2439	4.87805	4.87805	y	AT4G30330.1;AT3G59810.1;AT2G18740.1;AT1G21190.1;AT3G14080.1;AT1G20580.1;AT2G43810.1;AT1G03330.1;AT4G30220.2;AT3G11500.1;AT5G27720.1;AT2G03870.1;AT1G76860.1;AT3G62840.1;AT2G14285.1;AT4G02840.2;AT2G47640.1;AT2G23930.1;AT1G76300.1;AT3G07590.1;AT5G48870.1;AT1G19120.1	AT5G44500.1;AT4G20440.1	PF01423.18	LSM domain	homotypic	1
Ath	262_4	AT1G31760.1;AT1G17510.1;AT4G26810.1;AT2G35605.1	4	SWIB/MDM2 domain containing protein, expressed;not_annotated	AT3G19080.1;AT1G49520.1;AT4G22360.1;AT2G18090.1;AT3G51120.1;AT2G16485.1;AT5G14170.1;AT3G01890.1;AT5G08430.1;AT5G63700.1;AT5G23480.1	11	upstream activation factor subunit spp27, putative, expressed;SWIB/MDM2 domain containing protein, expressed;plus-3 domain containing protein, expressed;plus-3 domain containing protein, putative, expressed	n	link	link	244.372	1.2e-20	n	25	20	55	n			PF02201.14	SWIB/MDM2 domain	homotypic	1	dark_green	all_plants	GO:0005634;GO:0008150;GO:0009506
Ath	264_2	AT1G52180.1;AT2G29870.1	2	aquaporin protein, putative, expressed	AT2G34390.1;AT4G19030.1;AT3G16240.1;AT4G18910.1;AT4G17340.1;AT1G31885.1;AT5G47450.1;AT1G73190.1;AT1G17810.1;AT4G10380.1;AT5G37820.1;AT3G26520.1;AT5G37810.1;AT2G36830.1;AT4G01470.1;AT1G80760.1;AT3G06100.1;AT3G47440.1;AT5G60660.1;AT3G53420.1;AT3G54230.2;AT3G57220.1;AT2G37170.1;AT4G23400.1	24	aquaporin protein, putative, expressed	n	link	link	399.476	7.4e-70	n	7.14286	7.14286	85.7143	y	AT2G29870.1;AT1G52180.1	AT2G34390.1	no_domain	no_domain		0	light_green	some_plants	GO:0005783;GO:0015129;GO:0016021;GO:0015727;GO:0015250;GO:0006833;GO:0005886;GO:0001666;GO:0055085
Ath	265_8	AT3G03430.1;AT5G54490.1;AT3G03400.1;AT5G17480.1;AT2G27030.2;AT2G46600.1;AT3G03410.1;AT4G27280.1	8	OsCML4 - Calmodulin-related calcium sensor protein, expressed;OsCam1-3 - Calmodulin, expressed;EF hand family protein, putative, expressed;OsCML18 - Calmodulin-related calcium sensor protein, expressed	AT2G41100.1;AT4G21940.2;AT1G74740.1;AT5G19360.1;AT4G23650.1;AT5G23580.1;AT5G12180.1;AT4G04710.1;AT4G04720.1;AT1G76040.2;AT2G41860.1;AT3G20410.1;AT3G51850.1;AT1G61950.1;AT1G50700.1;AT4G04695.1;AT1G35670.1;AT1G18890.1;AT4G09570.1;AT2G31500.1;AT5G12480.1;AT5G04870.1;AT4G04700.1;AT4G35310.1;AT4G38230.2;AT3G57530.1;AT2G17290.1;AT3G10660.1;AT2G38910.1;AT4G32060.1;AT5G19450.1;AT4G04740.2;AT5G66210.1;AT2…	80	OsCam3 - Calmodulin, expressed;CAMK_CAMK_like.33 - CAMK includes calcium/calmodulin depedent protein kinases, expressed;CAMK_CAMK_like.21 - CAMK includes calcium/calmodulin depedent protein kinases, expressed;CAMK_CAMK_like.10 - CAMK includes calcium/calmodulin depedent protein kinases, expressed;CAMK_CAMK_like.9 - CAMK includes calcium/calmodulin depedent protein kinases, expressed;CAMK_CAMK_lik…	n	link	link	243.062	2.7e-23	n	5.96026	41.0596	52.9801	y	AT4G27280.1;AT3G03410.1;AT2G46600.1;AT5G54490.1;AT3G03400.1;AT3G03430.1;AT5G17480.1	AT4G35310.1;AT3G10300.3;AT2G17890.1;AT1G35670.1;AT4G21940.2;AT2G38910.1;AT4G04710.1;AT5G04170.1;AT1G18890.1;AT4G33000.1;AT2G31500.1;AT1G74740.1;AT5G12480.1;AT3G51850.1;AT4G38230.2;AT4G04695.1;AT2G35890.1;AT2G41860.1;AT2G17290.1;AT4G23650.1;AT1G61950.1;AT5G12180.1;AT3G10660.1;AT2G41100.1;AT1G76040.2;AT5G66210.1;AT3G57530.1;AT4G04720.1;AT4G09570.1;AT4G04700.1;AT1G50700.1;AT4G04740.2;AT5G23580.1;AT3…	PF00036.28;PF13499.2;PF13202.2;PF13405.2;PF13833.2;PF14658.2;PF12763.3;PF10591.5;PF08976.7	EF hand;EF-hand domain pair;EF hand;EF-hand domain;EF-hand domain pair;EF-hand domain;Cytoskeletal-regulatory complex EF hand;Secreted protein acidic and rich in cysteine Ca binding region;EF-hand domain	homotypic;homotypic;homotypic;homotypic;homotypic;no;no;heterotypic;homotypic	9	dark_green	all_plants	GO:0010363;GO:0019722;GO:0006612;GO:0009611;GO:0005739;GO:0005774;GO:0010200;GO:0006944;GO:0005515;GO:0009266;GO:0009646;GO:0009652;GO:0043069;GO:0009506;GO:0005509
Ath	286_4	AT2G33735.1;AT1G09260.1;AT5G16650.1;AT1G72070.1	4	dnaJ domain containing protein, expressed;heat shock protein DnaJ, putative, expressed	AT3G62600.1;AT1G59725.1;AT2G20560.1;AT2G22360.1;AT4G28480.1;AT3G08910.1;AT5G01390.1;AT1G10350.1;AT1G28210.2;AT1G80030.1;AT3G08970.1;AT5G03160.1;AT3G47940.1;AT4G39960.1;AT3G17830.1;AT1G68370.1;AT3G12170.1;AT5G59610.1;AT1G77020.1;AT5G48030.1;AT5G25530.1;AT1G59980.1;AT1G24120.1;AT2G21510.1;AT5G18750.1;AT5G49060.1;AT3G44110.1;AT5G18140.1;AT5G06910.1;AT3G57340.1;AT5G05750.1;AT5G22060.1;AT2G35720.1;AT1…	72	dnaJ homolog subfamily B member 11 precursor, putative, expressed;dnaJ domain containing protein, expressed;chaperone protein dnaJ, putative, expressed	n	link	link	303.019	1.5e-21	n	5.20833	19.7917	75	y	AT1G72070.1;AT5G16650.1;AT1G09260.1;AT2G33735.1	AT1G80030.1;AT2G20560.1;AT5G06910.1;AT5G22060.1;AT2G42080.1;AT3G44110.1;AT5G01390.1;AT1G77930.1;AT5G59610.1;AT5G03160.1;AT3G57340.1;AT1G61770.1;AT1G10350.1;AT1G28210.2;AT1G74250.1;AT3G58020.1;AT3G11450.1;AT5G49060.1;AT3G08910.1;AT4G39960.1;AT2G41520.1;AT2G22360.1;AT4G39150.1;AT1G79940.1;AT1G77020.1;AT5G18140.1;AT1G59725.1;AT2G18465.1;AT3G17830.1;AT5G25530.1;AT1G76700.1;AT5G48030.1;AT4G19570.1;AT4…	PF00226.27;PF13446.2	DnaJ domain;A repeated domain in UCH-protein	homotypic;no	2
Ath	287_2	AT2G42540.2;AT2G42540.3	1	not_annotated	AT1G15820.1;AT2G42560.1	2	chlorophyll A-B binding protein, putative, expressed;late embryogenesis abundant domain-containing protein, putative, expressed	n	link	link	107.554	3.8e-12	n	37.5	37.5	25	n			PF02987.12	Late embryogenesis abundant protein	no	1
Ath	292_2	AT2G07732.1;ATMG00280.1	2	ribulose bisphosphate carboxylase large chain precursor, putative, expressed	ATCG00490.1	1	ribulose bisphosphate carboxylase large chain precursor, putative, expressed	n	link	link	495.429	2e-68	n	66.6667	0	33.3333	n			no_domain	no_domain		0
Ath	294_9	AT4G26840.1;AT5G55170.1;AT5G55856.1;AT5G55855.1;AT5G48700.1;AT2G32765.1;AT5G48710.1;AT5G55160.1;AT5G55160.2	8	ubiquitin family domain containing protein, expressed	AT5G20620.1;AT4G02890.3;AT4G05320.5;AT5G03240.1;AT2G27780.1	5	ubiquitin family protein, putative, expressed;transcription elongation factor protein, putative, expressed	n	link	link	142.751	0.00025	n	47.3684	26.3158	26.3158	y	AT5G48710.1;AT2G32765.1;AT5G48700.1;AT5G55160.2;AT4G26840.1;AT5G55856.1;AT5G55855.1;AT5G55170.1	AT5G03240.1;AT4G02890.3;AT5G20620.1	PF00240.19;PF11976.4;PF14560.2	Ubiquitin family;Ubiquitin-2 like Rad60 SUMO-like;Ubiquitin-like domain	homotypic;homotypic;no	3
Ath	299_3	AT2G42870.1;AT2G47270.1;AT3G58850.1	3	not_annotated;expressed protein	AT3G21330.1;AT1G27740.1;AT1G66470.1;AT4G33880.1;AT2G43010.1;AT3G59060.2;AT3G62090.2;AT5G37800.1;AT2G14760.3;AT1G73830.1;AT2G24260.1;AT4G28815.1;AT5G01310.1;AT1G09530.1;AT2G27230.1;AT2G20180.2;AT4G02590.1;AT2G31280.3;AT4G36540.1;AT4G30980.1;AT4G28800.1;AT4G00050.1;AT2G34820.1;AT5G58010.1;AT1G03040.1;AT1G30670.1;AT1G26260.1;AT4G28811.1;AT4G00870.1;AT2G46510.1;AT5G62610.1;AT2G18300.3;AT1G18400.1;AT4…	56	helix-loop-helix DNA-binding domain containing protein, expressed	AT3G58850.1;AT2G42870.1	link	link	181.652	1.3e-09	n	9.41176	24.7059	65.8824	y	AT2G42870.1;AT3G58850.1	AT1G66470.1;AT1G03040.1;AT1G27740.1;AT4G36540.1;AT2G46970.1;AT1G18400.1;AT1G02340.1;AT1G69010.1;AT4G02590.1	PF00010.22	Helix-loop-helix DNA-binding domain	homotypic	1	light_green	some_plants	GO:0003700;GO:0006355;GO:0005634
Ath	313_3	AT2G26240.1;AT3G20510.1;AT1G50740.1	3	expressed protein	AT2G38550.1	1	non-green plastid inner envelope membrane protein, putative, expressed	n	link	link	118.615	2.3e-09	n	42.8571	42.8571	14.2857	n			PF03647.9	Transmembrane proteins 14C	no	1
Ath	324_2	AT2G12200.1;AT2G12280.1	2	formate--tetrahydrofolate ligase, putative, expressed	AT1G50480.1	1	formate--tetrahydrofolate ligase, putative, expressed	n	link	link	348.455	5.3e-54	n	66.6667	0	33.3333	n			no_domain	no_domain		0
Ath	327_7	AT2G38870.1;AT2G38900.1;AT2G38900.2;AT3G46860.1;AT5G43580.1;AT5G43570.1;AT3G50020.1	6	inhibitor I family protein, putative, expressed	AT3G60500.1	1	exosome complex exonuclease, putative, expressed	n	link	link	59.7313	6.8e-05	n	87.5	0	12.5	n			no_domain	no_domain		0	light_green	some_plants	GO:0005737;GO:0005634;GO:0000175;GO:0003723;GO:0010025;GO:0006396
Ath	337_2	AT2G33796.1;AT5G12450.1	2	not_annotated	AT5G25860.1;AT3G42770.1;AT1G48400.1;AT1G48390.1;AT4G27050.1;AT5G40050.1;AT5G35995.1;AT1G64540.1;AT1G47920.1;AT2G29930.1;AT3G58920.1;AT3G44060.1;AT3G59150.1;AT3G58960.1;AT4G22280.1;AT1G21990.1;AT2G42730.1;AT3G62440.1;AT5G15620.1;AT2G42720.1;AT3G44080.1;AT3G44810.1;AT3G44090.1;AT3G62430.1;AT3G60040.1;AT5G38386.1;AT1G52650.1;AT5G38396.1;AT5G38390.1;AT3G58980.1;AT3G58820.1;AT3G54160.1;AT3G58950.1;AT3…	53	OsFBX351 - F-box domain containing protein, expressed;OsFBD1 - F-box and FBD domain containing protein, expressed;not_annotated;OsFBX346 - F-box domain containing protein, expressed;OsFBL40 - F-box domain and LRR containing protein, expressed;OsFBLD5 - F-box, LRR and FBD domain containing protein, expressed	n	link	link	292.742	1.6e-36	n	5.26316	1.75439	92.9825	n			PF08387.6	FBD	no	1
Ath	340_2	AT2G31710.1;AT1G05780.1	2	expressed protein	AT2G42950.1	1	expressed protein	n	link	link	56.8221	1.2e-05	n	75	0	25	n			PF13858.2	Protein of unknown function (DUF4199)	no	1
Ath	343_4	AT4G16500.1;AT5G47550.1;AT5G12140.1;AT2G40880.1	4	cysteine proteinase inhibitor precursor protein, putative, expressed;cysteine proteinase inhibitor 8 precursor, putative, expressed	AT1G65350.1;AT2G20620.1	2	ubiquitin family protein, putative, expressed;not_annotated	n	link	link	195.871	2.7e-05	n	30	60	10	n			PF11976.4;PF00031.17;PF16845.1	Ubiquitin-2 like Rad60 SUMO-like;Cystatin domain;Aspartic acid proteinase inhibitor	homotypic;homotypic;no	3	light_green	some_plants	GO:0006511;GO:0006464;GO:0005622
Ath	345_2	AT4G37608.1;AT2G23040.1	2	not_annotated;expressed protein	AT3G51400.1	1	carrier, putative, expressed	n	link	link	114.799	4.1e-06	n	66.6667	0	33.3333	n			no_domain	no_domain		0
Ath	355_3	AT2G22510.1;AT4G38080.1;AT5G09520.1	3	igA FC receptor precursor, putative, expressed;not_annotated	AT5G09530.1	1	app1, putative, expressed	n	link	link	357.497	1.8e-24	n	42.8571	42.8571	14.2857	y	AT5G09520.1;AT4G38080.1;AT2G22510.1	AT5G09530.1	no_domain	no_domain		0	light_green	all_dicots	GO:0009791
Ath	367_4	AT3G17675.1;AT2G02850.1;AT4G12880.2;AT1G17800.1	4	plastocyanin-like domain containing protein, putative, expressed	AT1G45063.1;AT3G53330.1;AT2G32300.1;AT4G27520.1;AT5G53870.1;AT2G15780.1;AT2G15770.1;AT4G34300.1;AT4G33930.1	9	plastocyanin-like domain containing protein, putative, expressed	n	link	link	296.849	1.7e-28	n	8.88889	71.1111	20	y	AT1G17800.1;AT2G02850.1	AT4G33930.1	PF02298.13	Plastocyanin-like domain	homotypic	1	dark_green	all_plants	GO:0005507;GO:0009055;GO:0005576
Ath	371_2	AT2G14045.1;AT2G14045.3	1	C-Myc-binding protein, putative, expressed	AT4G31900.1	1	expressed protein	n	link	link	127.671	3.8e-05	n	75	0	25	n			no_domain	no_domain		0
Ath	377_3	AT3G54730.2;AT2G19850.1;AT4G04030.1	3	not_annotated	AT3G54730.1;AT5G26270.1;AT5G15940.1	3	not_annotated;oxidoreductase, short chain dehydrogenase/reductase family domain containing protein, expressed	n	link	link	300.763	2.5e-86	y	50	20	30	n			PF12937.3;PF08659.6;PF13561.2	F-box-like;KR domain;Enoyl-(Acyl carrier protein) reductase	homotypic;homotypic;homotypic	3
Ath	384_2	ATMG01080.1;AT2G07671.1	2	ATP synthase protein 9, mitochondrial, putative, expressed	ATMG00040.1	1	ATP synthase protein 9, mitochondrial, putative, expressed	n	link	link	227.496	5.9e-37	n	60	20	20	n			PF00137.17	ATP synthase subunit C	homotypic	1
Ath	385_2	AT1G55475.1;AT2G33390.1	2	expressed protein	AT1G72270.2	1	expressed protein	n	link	link	129.491	2.9e-05	n	33.3333	50	16.6667	n			no_domain	no_domain		0
Ath	390_2	AT2G16200.1;AT2G16200.2	1	coatomer subunit gamma-2, putative, expressed	AT4G34450.1	1	coatomer subunit gamma-2, putative, expressed	n	link	link	283.628	6.3e-38	n	66.6667	0	33.3333	n			PF16381.1	Coatomer subunit gamma-1 C-terminal appendage platform	no	1
Ath	392_4	AT1G47680.1;AT1G47690.1;AT2G13125.1;AT1G47700.1	4	not_annotated	AT4G05320.2;AT5G20620.1;AT4G02890.3;AT5G03240.1;AT5G37640.1;AT1G65350.1	6	ubiquitin family protein, putative, expressed	n	link	link	75.9765	0.021	n	33.3333	16.6667	50	n			PF00240.19;PF11976.4;PF14560.2	Ubiquitin family;Ubiquitin-2 like Rad60 SUMO-like;Ubiquitin-like domain	homotypic;homotypic;no	3
Ath	409_6	AT5G64905.1;AT5G64900.1;AT5G09980.1;AT5G64890.1;AT5G09976.1;AT2G22000.1	6	not_annotated	AT5G08590.1	1	CAMK_CAMK_like.25 - CAMK includes calcium/calmodulin depedent protein kinases, expressed	n	link	link	100.039	2.2e-06	n	88.8889	0	11.1111	n			PF11705.4;PF00428.15	DNA-directed RNA polymerase III subunit Rpc31;60s Acidic ribosomal protein	no;homotypic	2
Ath	415_5	AT5G59060.1;AT1G50080.1;AT2G19146.1;AT3G27590.1;AT4G05095.1	5	not_annotated	AT4G04650.1;AT1G60720.1;AT1G43730.1;AT3G25720.1;AT5G18880.1;AT4G16745.2;AT1G45063.1;AT3G24255.1;AT3G09510.1	9	not_annotated;NBS-LRR disease resistance protein, putative, expressed;exostosin family protein, putative, expressed;plastocyanin-like domain containing protein, putative, expressed;expressed protein;phytosulfokine receptor precursor, putative, expressed	n	link	link	167.91	5.6e-28	n	26.3158	26.3158	47.3684	n			no_domain	no_domain		0	dark_green	all_plants	GO:0009409;GO:0010319;GO:0003674;GO:0001708
Ath	416_2	AT4G33666.1;AT2G14247.1	2	not_annotated	AT5G59810.1	1	OsSub58 - Putative Subtilisin homologue, expressed	n	link	link	28.7554	0.0012	n	66.6667	0	33.3333	n			no_domain	no_domain		0
Ath	426_3	AT4G17718.1;AT4G17713.1;AT2G06166.1	3	not_annotated	AT4G11720.1	1	generative cell specific-1, putative, expressed	n	link	link	100.502	5.8e-05	n	88.8889	0	11.1111	n			no_domain	no_domain		0
Ath	452_2	AT2G27160.1;AT2G27160.2	1	not_annotated	AT2G26000.2	1	BRCA1-associated protein, putative, expressed	n	link	link	23.1643	2.3e-05	n	66.6667	0	33.3333	n			PF13639.2;PF12678.3;PF17123.1;PF13923.2;PF00097.21	Ring finger domain;RING-H2 zinc finger;RING-like zinc finger;Zinc finger, C3HC4 type (RING finger);Zinc finger, C3HC4 type (RING finger)	homotypic;homotypic;no;homotypic;homotypic	5
Ath	455_3	AT2G19802.1;AT2G02498.1;AT2G02515.1	3	not_annotated	AT2G02490.1;AT3G29570.1	2	not_annotated	n	link	link	189.137	5.5e-23	n	60	0	40	n			no_domain	no_domain		0
Ath	461_2	AT2G05310.1;AT4G13500.1	2	expressed protein	AT5G45910.1	1	GDSL-like lipase/acylhydrolase, putative, expressed	n	link	link	81.7867	7.2e-06	n	66.6667	0	33.3333	n			no_domain	no_domain		0
Ath	464_3	AT1G32210.1;AT2G35520.1;AT2G35520.2	2	defender against cell death 1, putative, expressed	AT1G68170.1	1	auxin-induced protein 5NG4, putative, expressed	n	link	link	20.878	1.9e-05	n	75	0	25	n			no_domain	no_domain		0
Ath	473_6	AT2G44670.1;AT1G53885.1;AT3G63230.1;AT4G39795.1;AT5G65040.1;AT1G53903.1	6	DUF581 domain containing protein, expressed	AT3G63210.1;AT5G11460.1;AT3G22550.1;AT2G25690.1	4	DUF581 domain containing protein, expressed	n	link	link	249.617	3.5e-20	n	31.5789	47.3684	21.0526	n			PF04570.10;PF06467.10	zinc-finger of the FCS-type, C2-C2;MYM-type Zinc finger with FCS sequence motif	no;no	2	dark_green	all_plants	GO:0009737;GO:0005634;GO:0003674;GO:0010162
Ath	475_2	AT2G07675.1;ATMG00980.1	2	mitochondrial ribosomal protein S12, putative, expressed	AT2G07773.1	1	not_annotated	n	link	link	160.278	5.7e-12	n	33.3333	50	16.6667	n			no_domain	no_domain		0	light_green	some_plants	GO:0008150;GO:0003674;GO:0005739
Ath	484_4	AT5G60810.1;AT5G60810.2;AT2G04025.1;AT1G13620.1	3	not_annotated	AT2G25670.1	1	early fruit mRNA, putative, expressed	n	link	link	94.1278	1.7e-05	n	83.3333	0	16.6667	n			no_domain	no_domain		0
Ath	485_23	AT3G24450.1;AT3G20180.1;AT5G05365.1;AT5G52720.1;AT4G05030.1;AT5G23760.1;AT5G52670.1;AT5G52770.1;AT2G35730.1;AT5G52760.1;AT1G63950.1;AT1G66240.1;AT1G66240.3;AT3G21490.1;AT3G56240.1;AT5G26690.1;AT5G52750.1;AT3G25855.1;AT3G05920.1;AT5G17450.2;AT5G52740.1;AT3G48970.1;AT1G63960.1	22	heavy metal associated domain containing protein, expressed;heavy metal transport/detoxification protein, putative, expressed;heavy-metal-associated domain-containing protein, putative, expressed;not_annotated;heavy metal-associated domain containing protein, expressed;expressed protein	AT5G60800.2;AT5G50740.3;AT5G63530.1;AT5G03380.1;AT2G36950.1;AT5G27690.1;AT1G57780.1;AT3G06130.1;AT1G23000.1;AT5G24580.1;AT5G19090.1;AT3G05220.1;AT5G37860.1;AT1G56210.1;AT1G55790.1;AT2G28660.1;AT2G37390.1;AT5G02600.1;AT1G29000.1;AT4G23882.1;AT4G27590.2;AT5G52700.1;AT5G52710.1;AT1G12520.1	24	heavy metal-associated domain containing protein, expressed;heavy-metal-associated domain-containing protein, putative, expressed;pro-resilin precursor, putative, expressed	n	link	link	203.694	3.2e-22	n	31.5789	36.8421	31.5789	y	AT5G52750.1;AT1G66240.1;AT1G63950.1;AT4G05030.1;AT3G56240.1;AT1G63960.1;AT3G21490.1;AT3G05920.1;AT5G52760.1;AT5G52740.1;AT2G35730.1;AT5G26690.1;AT3G48970.1;AT3G24450.1;AT5G52720.1	AT5G60800.2;AT1G12520.1;AT5G52710.1	PF00403.22;PF09073.6	Heavy-metal-associated domain;BUD22	homotypic;no	2	dark_green	all_plants	GO:0046872;GO:0030001;GO:0005886
Ath	498_4	AT2G44650.1;AT3G60210.1;AT1G23100.1;AT1G14980.1	4	chaperonin, putative, expressed	AT5G20720.1	1	chaperonin, putative, expressed	n	link	link	215.194	4.7e-17	n	80	0	20	y	AT3G60210.1;AT1G14980.1;AT1G23100.1;AT2G44650.1	AT5G20720.1	PF00166.17	Chaperonin 10 Kd subunit	homotypic	1	dark_green	all_plants	GO:0009535;GO:0009941;GO:0009570;GO:0005739;GO:0048046;GO:0046686;GO:0019288;GO:0019344;GO:0005516;GO:0048481;GO:0009409;GO:0009651;GO:0005507;GO:0006096;GO:0009658;GO:0006094
Ath	504_2	AT2G40745.1;AT2G39975.1	2	not_annotated	AT2G21010.1;AT5G04220.2	2	NTMC2Type1.2 protein, putative, expressed;C2 domain containing protein, expressed	n	link	link	135.076	3.4e-05	n	40	20	40	n			PF00168.26;PF15627.2	C2 domain;CEP76 C2 domain	homotypic;no	2
Ath	506_2	AT2G31280.4;AT1G06149.1	2	not_annotated	AT2G31280.2	1	helix-loop-helix DNA-binding protein, putative, expressed	n	link	link	155.156	3.7e-26	y	75	0	25	n			no_domain	no_domain		0
Ath	509_2	AT2G48121.1;AT2G48121.2	1	chloroplast ribonuclease III domain protein, putative, expressed	AT4G37510.1	1	chloroplast ribonuclease III domain protein, putative, expressed	n	link	link	382.236	1.3e-56	n	66.6667	0	33.3333	n			no_domain	no_domain		0	light_green	some_dicots	GO:0010267;GO:0051607;GO:0004525;GO:0035196;GO:0019288;GO:0003723;GO:0010027;GO:0009507
Ath	530_2	AT2G36815.1;AT2G36815.2	1	expressed protein	AT1G03910.2	1	expressed protein	n	link	link	247.132	5.4e-38	n	66.6667	0	33.3333	n			no_domain	no_domain		0
Ath	536_4	AT1G09030.1;AT2G38880.3;AT2G38880.4;AT2G38880.7	2	histone-like transcription factor and archaeal histone, putative, expressed	AT2G27470.1	1	histone-like transcription factor and archaeal histone, putative, expressed	n	link	link	156.767	1.2e-13	n	31.5789	63.1579	5.26316	y	AT1G09030.1	AT2G27470.1	PF00808.19;PF07524.9;PF00125.20;PF15511.2	Histone-like transcription factor (CBF/NF-Y) and archaeal histone;Bromodomain associated;Core histone H2A/H2B/H3/H4;Centromere kinetochore component CENP-T histone fold	homotypic;no;homotypic;no	4	light_green	some_plants	GO:0003700;GO:0043565;GO:0005634;GO:0006355
Ath	542_6	AT1G07860.1;AT5G20045.1;AT2G35658.1;AT2G35658.2;AT2G35658.3;AT4G16840.1	4	not_annotated	AT1G07870.2	1	protein kinase APK1B, chloroplast precursor, putative, expressed	n	link	link	324.002	4.7e-46	n	66.6667	22.2222	11.1111	n			no_domain	no_domain		0
Ath	543_4	AT4G15000.1;AT4G15000.2;AT3G22230.1;AT2G32220.1	3	60S ribosomal protein L27-3, putative, expressed	AT1G27960.1	1	ECT5, putative, expressed	n	link	link	117.787	2.5e-05	n	80	0	20	n			no_domain	no_domain		0	light_green	some_plants	GO:0016571;GO:0005634;GO:0003674
Ath	559_2	AT5G59410.1;AT2G29020.1	2	rab5-interacting protein like, putative, expressed	AT5G16740.1	1	transmembrane amino acid transporter protein, putative, expressed	n	link	link	76.4277	8e-06	n	75	0	25	n			no_domain	no_domain		0
Ath	560_4	AT3G24890.1;AT3G24890.2;AT2G33120.3;AT3G25013.1	3	vesicle-associated membrane protein, putative, expressed	AT2G32670.1	1	vesicle-associated membrane protein, putative, expressed	n	link	link	232.334	5.5e-46	n	23.5294	70.5882	5.88235	n			PF00957.17;PF16992.1;PF06365.8	Synaptobrevin;DNA-directed RNA polymerase, subunit G;CD34/Podocalyxin family	homotypic;no;no	3
Ath	566_3	AT5G12235.1;AT2G01505.1;AT1G70895.1	3	not_annotated	AT5G13290.2;AT1G62330.1	2	receptor-like protein kinase 2 precursor, putative, expressed;growth regulator related protein, putative, expressed	n	link	link	134.119	0.0001	n	88.8889	0	11.1111	n			no_domain	no_domain		0	light_green	some_plants	GO:0071555;GO:0006468;GO:0009944;GO:0010074;GO:0048765;GO:0033612;GO:0010090;GO:0048449;GO:0010082;GO:0006406;GO:0019900;GO:0009855;GO:0010014;GO:0016570;GO:0005886;GO:0048481;GO:0007155;GO:0045010;GO:0004672;GO:0009909;GO:0005524
Ath	568_6	AT1G11970.1;AT1G53980.1;AT1G11980.1;AT2G36170.1;AT3G52590.1;AT5G09340.1	6	ubiquitin family protein, putative, expressed;ubiquitin fusion protein, putative, expressed	AT4G05320.2;AT3G09790.1;AT5G20620.1;AT5G03240.1;AT4G02890.3;AT1G65350.1;AT5G37640.1;AT2G46500.1;AT5G38470.1;AT5G42220.1;AT4G03350.1;AT5G25270.1;AT4G12570.1;AT5G24240.1;AT4G02970.1;AT3G02540.1;AT4G05250.1;AT4G03370.1;AT2G17190.1;AT2G17200.1;AT1G14650.1;AT1G16190.1;AT1G79650.4;AT4G05260.1;AT4G05310.1;AT3G13235.1;AT4G03360.1;AT4G02950.1;AT5G12280.1;AT4G01000.1;AT1G26270.1;AT3G06455.1;AT2G30105.1;AT2…	38	ubiquitin family protein, putative, expressed;phosphatidylinositol 3- and 4-kinase family protein, putative, expressed;RAD23 DNA repair protein, putative, expressed	n	link	link	319.87	1.6e-40	n	19.403	23.8806	56.7164	y	AT1G11980.1;AT1G53980.1;AT3G52590.1;AT5G09340.1;AT2G36170.1;AT1G11970.1	AT5G24240.1;AT4G12570.1;AT2G17190.1;AT5G03240.1;AT3G09790.1;AT3G06455.1;AT3G19040.1;AT4G02970.1;AT1G32750.1;AT5G38470.1;AT4G02890.3;AT4G05320.2;AT4G05310.1;AT5G37640.1;AT4G05250.1;AT4G03370.1;AT4G02950.1;AT4G05260.1;AT1G79650.4;AT5G20620.1;AT5G42220.1;AT1G16190.1;AT3G13235.1;AT4G03360.1;AT4G03350.1;AT4G01000.1;AT1G65350.1;AT2G46500.1;AT3G02540.1	PF00240.19;PF11976.4;PF14560.2;PF13881.2	Ubiquitin family;Ubiquitin-2 like Rad60 SUMO-like;Ubiquitin-like domain;Ubiquitin-2 like Rad60 SUMO-like	homotypic;homotypic;no;no	4	red	all_species	GO:0009751;GO:0007568;GO:0006464;GO:0009751;GO:0007568;GO:0006464
Ath	582_2	AT2G39851.1;AT1G71950.1	2	subtilisin N-terminal Region family protein, expressed;not_annotated	AT4G10530.1;AT1G32950.1;AT4G10550.3;AT5G11940.1;AT1G66220.1;AT1G32960.1;AT4G10520.1;AT4G21640.1;AT4G10540.1;AT4G21650.1;AT1G32940.1;AT4G21323.1;AT4G21326.1;AT1G20160.1;AT5G03620.1;AT1G66210.1;AT5G45650.1;AT2G39850.1;AT4G10510.1;AT5G51750.1;AT5G58840.1;AT5G59810.1;AT4G21630.1;AT5G67360.1;AT4G00230.1;AT4G15040.1;AT3G20930.1;AT1G20150.1;AT3G46850.1;AT5G59120.1;AT5G59090.1;AT2G04160.1;AT5G58820.1;AT3…	52	OsSub59 - Putative Subtilisin homologue, expressed	n	link	link	219.058	6e-19	n	3.38983	8.47458	88.1356	n			PF05922.12	Peptidase inhibitor I9	heterotypic	1	light_green	some_plants	GO:0004252;GO:0005618;GO:0005576;GO:0006508;GO:0043086;GO:0042802
Ath	588_4	AT4G35570.1;AT1G20696.3;AT2G17560.1;AT2G17560.3	3	HMG1/2, putative, expressed	AT4G23800.1;AT4G11080.1;AT3G28730.1;AT3G13350.1;AT1G04880.1;AT1G55650.1;AT1G76110.1	7	HMG1/2, putative, expressed;SSRP1-like FACT complex subunit, putative, expressed;high mobility group, putative, expressed	n	link	link	277.018	8.7e-18	n	26.3158	36.8421	36.8421	y	AT4G35570.1;AT2G17560.1	AT3G28730.1;AT4G23800.1	PF00505.15;PF09011.6;PF06382.7;PF14887.2;PF04690.9	HMG (high mobility group) box;HMG-box domain;Protein of unknown function (DUF1074);HMG (high mobility group) box 5;YABBY protein	homotypic;no;no;no;no	5
Ath	590_3	AT2G35795.1;AT5G03030.1;AT3G09700.1	3	heat shock protein DnaJ, putative, expressed	AT3G44110.1;AT5G22060.1;AT4G31810.1	3	chaperone protein dnaJ, putative, expressed;enoyl-CoA hydratase/isomerase family protein, putative, expressed	n	link	link	167.368	1.1e-05	n	66.6667	0	33.3333	n			PF00226.27	DnaJ domain	homotypic	1
Ath	599_2	AT4G30380.1;AT2G18660.1	2	beta-expansin precursor, putative, expressed	AT2G45110.1;AT2G40610.1;AT1G62980.1;AT4G38400.1;AT3G45970.1;AT3G29030.1;AT4G17030.1;AT3G60570.1;AT4G28250.1;AT3G45960.2;AT1G69530.3;AT4G01630.1;AT5G56320.1;AT1G65680.1;AT2G03090.1;AT3G15370.1;AT1G20190.1;AT1G26770.2;AT4G38210.1;AT5G39260.1;AT3G03220.1;AT3G55500.1;AT5G39290.1;AT5G39270.1;AT1G12560.1;AT5G39280.1;AT5G39310.1;AT2G39700.1;AT5G02260.1;AT5G39300.1;AT1G14120.1;AT2G20750.1;AT5G05290.1;AT2…	36	expansin precursor, putative, expressed;beta-expansin precursor, putative, expressed	n	link	link	192.099	1e-10	n	5.12821	2.5641	92.3077	n			PF03330.14	Rare lipoprotein A (RlpA)-like double-psi beta-barrel	no	1	dark_green	all_plants	GO:0009831;GO:0009826;GO:0005576;GO:0019953;GO:0009828
Ath	617_2	ATMG01220.1;AT5G06043.1	2	not_annotated	AT2G07798.1	1	not_annotated	n	link	link	394.639	4.3e-44	n	66.6667	0	33.3333	n			no_domain	no_domain		0	light_green	some_dicots	GO:0008150;GO:0003674;GO:0009507
Ath	655_4	AT4G32105.1;AT4G32100.1;AT4G32110.1;AT4G32090.1	4	LGC1, putative, expressed;expressed protein	AT2G02950.1	1	expressed protein	n	link	link	44.3231	1.4e-05	n	55.5556	33.3333	11.1111	n			no_domain	no_domain		0
Ath	662_2	AT4G25380.1;AT4G14225.1	2	zinc finger A20 and AN1 domain-containing stress-associated protein, putative, expressed	AT2G41835.1	1	ZOS7-05 - C2H2 zinc finger protein, expressed	n	link	link	146.061	5e-05	n	15.3846	76.9231	7.69231	n			PF01428.12	AN1-like Zinc finger	no	1	light_green	some_dicots	GO:0005634;GO:0008150;GO:0008270;GO:0003676
Ath	664_2	AT4G09270.1;AT4G09220.1	2	not_annotated	AT3G27350.2	1	expressed protein	n	link	link	66.1278	2e-05	n	66.6667	0	33.3333	n			no_domain	no_domain		0
Ath	666_4	AT4G25760.1;AT5G24920.1;AT3G30725.1;AT5G38770.1	4	GDU1, putative, expressed;expressed protein	AT1G51940.1;AT5G42120.1;AT1G02260.1	3	protein kinase family protein, putative, expressed;receptor lectin kinase like protein, putative, expressed;Citrate transporter protein, putative, expressed	n	link	link	169.388	4.4e-06	n	50	28.5714	21.4286	n			PF06450.8	Bacterial Na+/H+ antiporter B (NhaB)	no	1
Ath	668_10	AT4G09100.1;AT4G00305.1;AT1G67856.1;AT1G18770.1;AT5G41440.1;AT1G51930.1;AT3G60966.1;AT3G51325.1;AT4G12190.1;AT1G24580.1	10	RING-H2 finger protein ATL2B, putative, expressed;RING-H2 finger protein ATL3F, putative, expressed;zinc finger, C3HC4 type domain containing protein, expressed;RING finger protein, putative, expressed	AT2G35000.1;AT5G43420.1;AT3G62690.1;AT1G72200.1;AT3G05200.1;AT4G33565.1;AT4G17905.1;AT1G72220.1;AT1G23980.1;AT1G04360.1;AT5G10380.1;AT5G40250.1;AT5G27420.1;AT4G40070.1;AT5G58580.1;AT5G17600.1;AT1G22500.1;AT4G09130.1;AT4G09110.1;AT4G30400.1;AT2G29840.1;AT4G17920.1;AT3G16720.1;AT2G25410.1;AT5G05810.1;AT2G35420.1;AT2G18650.1;AT5G53110.1;AT1G35330.1;AT2G46495.1;AT4G09120.1;AT2G34990.1;AT3G03550.1;AT3…	234	zinc finger, C3HC4 type domain containing protein, expressed;RING-H2 finger protein ATL5G, putative, expressed;RING-H2 finger protein ATL1O, putative, expressed;RING-H2 finger protein, putative, expressed	n	link	link	279.737	2.2e-25	n	4.81283	32.6203	62.5668	y	AT4G00305.1;AT4G12190.1;AT1G67856.1;AT1G24580.1;AT1G51930.1;AT3G51325.1;AT3G60966.1;AT5G41440.1;AT1G18770.1;AT4G09100.1	AT3G19950.1;AT1G50440.1;AT1G11100.2;AT3G06330.1;AT4G34100.1;AT5G60580.2;AT1G50410.1;AT1G80400.1;AT4G32670.1;AT5G58410.1;AT2G01275.1;AT3G09760.1;AT5G18760.1;AT5G03180.2;AT5G38070.1;AT1G11020.1	PF13639.2;PF17123.1;PF12678.3;PF13923.2;PF12861.3;PF00097.21;PF14634.2;PF13920.2;PF17120.1;PF14446.2;PF13445.2;PF11793.4;PF08746.7;PF14447.2;PF14570.2;PF14316.2;PF14835.2;PF12906.3;PF04641.8;PF05883.7;PF11789.4;PF13273.2	Ring finger domain;RING-like zinc finger;RING-H2 zinc finger;Zinc finger, C3HC4 type (RING finger);Anaphase-promoting complex subunit 11 RING-H2 finger;Zinc finger, C3HC4 type (RING finger);zinc-RING finger domain;Zinc finger, C3HC4 type (RING finger);Zinc-ribbon, C4HC2 type;Prokaryotic RING finger family 1;RING-type zinc-finger;FANCL C-terminal domain;RING-like domain;Prokaryotic RING finger fam…	homotypic;no;homotypic;homotypic;no;homotypic;no;homotypic;no;no;no;heterotypic;no;no;heterotypic;no;heterotypic;no;no;no;no;no	22
Ath	673_8	AT5G15960.1;AT4G13560.1;AT5G15970.1;AT1G52680.1;AT1G15415.1;AT5G38760.1;AT5G53820.1;AT3G02480.1	8	late embryogenesis abundant protein, group 3, putative, expressed;not_annotated	AT4G21020.1;AT5G44310.2;AT4G36600.1	3	late embryogenesis abundant protein, group 3, putative, expressed;embryonic protein DC-8, putative, expressed	n	link	link	175.165	8.2e-07	n	60	20	20	y	AT3G02480.1;AT5G38760.1;AT5G15970.1;AT5G15960.1;AT1G15415.1;AT4G13560.1;AT1G52680.1;AT5G53820.1	AT4G36600.1;AT5G44310.2;AT4G21020.1	PF01442.14;PF05957.9;PF02987.12	Apolipoprotein A1/A4/E domain;Bacterial protein of unknown function (DUF883);Late embryogenesis abundant protein	homotypic;no;no	3	light_green	some_dicots	GO:0009793;GO:0005886
Ath	674_7	AT1G20065.1;AT1G20065.2;AT3G25940.1;AT4G07950.1;AT1G01210.1;AT3G16980.1;AT4G16265.1	6	DNA-directed RNA polymerase I subunit RPA12, putative, expressed;DNA-directed RNA polymerase II subunit RPB9, putative, expressed;expressed protein	AT2G38560.1	1	transcription elongation factor protein, putative, expressed	n	link	link	69.3329	4.8e-11	n	77.7778	11.1111	11.1111	y	AT3G16980.1;AT4G16265.1;AT1G01210.1;AT4G07950.1;AT3G25940.1	AT2G38560.1	PF01096.14	Transcription factor S-II (TFIIS)	heterotypic	1	red	all_species	GO:0019915;GO:0008270;GO:0050826;GO:0051301;GO:0007062;GO:0010162;GO:0016567;GO:0005634;GO:0010564;GO:0048825;GO:0009845;GO:0010182;GO:0034243;GO:0009880;GO:0045595;GO:0010228;GO:0009640;GO:0010072;GO:0000394;GO:0003700;GO:0009910;GO:0048366;GO:0003746;GO:0009739
Ath	687_2	AT4G01595.1;AT4G03175.1	2	protein kinase family protein, putative, expressed;CGMC_MAPKCMGC_2.10 - CGMC includes CDA, MAPK, GSK3, and CLKC kinases, expressed	AT2G40120.1;AT1G53510.1;AT3G14720.1;AT3G17750.1;AT1G73450.1;AT1G73460.1;AT2G42880.1;AT1G18150.1;AT5G19010.1;AT1G73670.1;AT3G18040.1;AT2G01450.1;AT4G11330.1;AT1G07880.2;AT3G45640.1;AT2G46070.1;AT4G01370.1;AT1G01560.2;AT4G36450.1;AT2G18170.1;AT2G43790.1;AT3G59790.1;AT5G26751.1;AT3G05840.1;AT5G14640.1;AT1G59580.1;AT3G61160.2;AT1G10210.1;AT1G57870.3;AT1G09840.1;AT4G18710.1;AT2G30980.1;AT1G06390.1;AT4…	200	protein kinase family protein, putative, expressed;CGMC_MAPKCMGC_2.4 - CGMC includes CDA, MAPK, GSK3, and CLKC kinases, expressed;expressed protein;CGMC_MAPKCMGC_2.11 - CGMC includes CDA, MAPK, GSK3, and CLKC kinases, expressed;CGMC_MAPKCGMC_2.1 - CGMC includes CDA, MAPK, GSK3, and CLKC kinases, expressed	n	link	link	454.751	1.5e-68	n	1.94175	0.970874	97.0874	y	AT4G01595.1;AT4G03175.1	AT1G08650.1;AT1G35670.1;AT3G19100.1;AT5G67080.1;AT1G09000.1;AT2G31500.1;AT5G12480.1;AT3G54180.1;AT3G51850.1;AT5G39420.1;AT2G20470.1;AT3G08730.1;AT1G76540.1;AT1G76040.2;AT1G12680.1;AT2G42550.1;AT1G13350.2;AT4G08500.1;AT1G50700.1;AT4G08470.1;AT1G74330.1;AT4G04740.2;AT5G27510.1;AT4G09570.1;AT4G22940.1;AT4G26070.2;AT3G13530.1;AT5G44290.1;AT1G61950.1;AT1G07150.1;AT2G41910.1;AT1G03920.1;AT3G01090.2;AT3…	no_domain	no_domain		0
Ath	691_3	AT3G04390.1;AT4G31196.1;AT4G37500.1	3	aldehyde oxidase, putative, expressed	AT4G34890.1;AT4G34900.1	2	aldehyde oxidase, putative, expressed	n	link	link	212.397	3.4e-48	n	60	0	40	y	AT4G37500.1;AT4G31196.1;AT3G04390.1	AT4G34890.1;AT4G34900.1	no_domain	no_domain		0
Ath	695_4	AT4G10270.1;AT4G33560.1;AT4G10265.1;AT4G05070.1	4	wound induced protein, putative, expressed;expressed protein	AT5G23170.1	1	TKL_IRAK_CR4L.5 - The CR4L subfamily has homology with Crinkly4, expressed	n	link	link	103.684	5.4e-05	n	71.4286	14.2857	14.2857	n			no_domain	no_domain		0	light_green	some_plants	GO:0004674;GO:0006468;GO:0005524
Ath	700_2	AT4G24026.1;AT4G10810.1	2	expressed protein	AT4G27320.1	1	universal stress protein domain containing protein, putative, expressed	n	link	link	116.106	7.3e-06	n	75	0	25	n			no_domain	no_domain		0	light_green	some_plants	GO:0048767;GO:0000902;GO:0048193;GO:0005634;GO:0003674;GO:0002238
Ath	725_3	AT5G46025.1;AT4G08190.1;AT4G03156.1	3	ras-related protein, putative, expressed	AT1G05810.1;AT3G57750.1	2	ras-related protein, putative, expressed;OsWAK53b - OsWAK receptor-like protein kinase, expressed	n	link	link	208.054	8.4e-27	n	4.6875	92.1875	3.125	n			PF00071.18;PF00025.17;PF00009.23	Ras family;ADP-ribosylation factor family;Elongation factor Tu GTP binding domain	homotypic;homotypic;homotypic	3
Ath	731_2	AT4G14455.1;AT3G58170.1	2	SNARE domain containing protein, putative, expressed	AT3G61450.2;AT3G03800.1;AT3G09740.1;AT3G45280.1;AT1G13890.1;AT4G36120.1;AT5G08080.3;AT5G46860.1;AT2G18260.1	9	SNARE domain containing protein, putative, expressed;syntaxin, putative, expressed;plant protein of unknown function DUF869 domain containing protein, expressed;syntaxin-related protein, putative, expressed	n	link	link	196.605	1.4e-08	n	21.0526	31.5789	47.3684	y	AT3G58170.1;AT4G14455.1	AT3G03800.1;AT5G08080.3;AT5G46860.1;AT1G13890.1;AT2G18260.1	PF05739.15;PF00482.19;PF17111.1;PF08614.7;PF14712.2;PF00523.14;PF00015.17;PF00957.17	SNARE domain;Type II secretion system (T2SS), protein F;Fungal N-terminal domain of STAND proteins;Autophagy protein 16 (ATG16);Snapin/Pallidin;Fusion glycoprotein F0;Methyl-accepting chemotaxis protein (MCP) signalling domain;Synaptobrevin	homotypic;homotypic;no;homotypic;no;homotypic;homotypic;homotypic	8
Ath	740_2	AT1G69325.1;AT4G00670.1	2	remorin C-terminal domain containing protein, putative, expressed;remorin, putative, expressed	AT1G13920.1;AT2G41870.1;AT3G57540.1;AT5G61280.1;AT2G02170.1;AT1G67590.1;AT1G30320.1;AT1G53860.1;AT4G36970.1	9	remorin C-terminal domain containing protein, putative, expressed;remorin, putative, expressed;remorin family protein, putative, expressed	n	link	link	266.422	8.4e-21	n	11.7647	35.2941	52.9412	n			PF03763.9;PF10186.5;PF03592.12	Remorin, C-terminal region;Vacuolar sorting 38 and autophagy-related subunit 14;Terminase small subunit	no;no;homotypic	3	light_green	some_plants	GO:0005737;GO:0008150;GO:0003677
Ath	748_3	AT4G10040.1;AT1G22840.1;AT1G22840.2	2	cytochrome c, putative, expressed	AT2G38090.1	1	MYB family transcription factor, putative, expressed	n	link	link	75.6498	9.2e-05	n	75	0	25	n			PF00249.27;PF13921.2	Myb-like DNA-binding domain;Myb-like DNA-binding domain	heterotypic;homotypic	2	light_green	some_plants	GO:0003700;GO:0006355;GO:0005634
Ath	773_5	AT4G06583.1;AT4G06583.2;AT3G32180.1;AT5G35603.1;AT5G35603.3	3	not_annotated	AT2G11010.1	1	not_annotated	n	link	link	325.99	3.9e-40	n	41.6667	50	8.33333	n			PF11690.4	Protein of unknown function (DUF3287)	no	1
Ath	783_2	AT4G12850.2;AT4G12850.3	1	FAR1 family protein, expressed;not_annotated	AT3G06250.1;AT5G18960.1;AT3G59470.1;AT4G38180.1;AT4G15090.1;AT2G32250.1;AT2G27110.1;AT4G19990.2;AT3G22170.1;AT1G76320.1;AT1G52520.1;AT1G80010.1;AT1G10240.1;AT5G28530.1	14	FAR1 family protein, expressed;expressed protein;SWIM zinc finger family protein, putative, expressed	n	link	link	268.851	6.4e-31	n	10.5263	15.7895	73.6842	n			PF03101.11	FAR1 DNA-binding domain	no	1	light_green	some_plants	GO:0005634;GO:0009639;GO:0008270
Ath	789_4	AT4G04810.1;AT4G04830.1;AT4G04830.2;AT4G21850.2	3	peptide methionine sulfoxide reductase msrB, putative, expressed	AT1G06990.1	1	GDSL-like lipase/acylhydrolase, putative, expressed	n	link	link	45.0795	2.2e-05	n	33.3333	58.3333	8.33333	n			no_domain	no_domain		0
Ath	793_4	AT4G22380.1;AT4G12600.1;AT5G20160.1;AT5G20160.3	3	ribosomal protein L7Ae, putative, expressed	AT3G62870.1;AT2G47610.1	2	ribosomal protein L7Ae, putative, expressed	n	link	link	63.9283	3.7e-08	n	33.3333	50	16.6667	y	AT4G22380.1	AT3G62870.1;AT2G47610.1	PF01248.22	Ribosomal protein L7Ae/L30e/S12e/Gadd45 family	homotypic	1
Ath	794_6	AT4G24990.1;AT3G01050.1;AT5G15460.1;AT1G22050.1;AT1G77870.1;AT3G26980.1	6	membrane-anchored ubiquitin-fold protein, putative, expressed	AT4G05320.2;AT5G20620.1;AT5G03240.1;AT4G02890.3;AT1G65350.1;AT5G37640.1;AT3G09790.1	7	ubiquitin family protein, putative, expressed	n	link	link	123.979	0.0016	n	33.3333	33.3333	33.3333	n			PF00240.19;PF11976.4;PF14560.2	Ubiquitin family;Ubiquitin-2 like Rad60 SUMO-like;Ubiquitin-like domain	homotypic;homotypic;no	3	light_green	some_plants	GO:0009751;GO:0007568;GO:0006464;GO:0009751;GO:0007568;GO:0006464
Ath	801_2	AT4G14600.1;AT1G29060.1	2	expressed protein	AT3G61450.2;AT3G09740.1;AT3G45280.1;AT1G22080.1	4	SNARE domain containing protein, putative, expressed;not_annotated	n	link	link	142.208	4.9e-08	n	37.5	12.5	50	n			PF05739.15	SNARE domain	homotypic	1	light_green	some_plants	GO:0008565;GO:0016192;GO:0016021;GO:0006944;GO:0006886;GO:0005484;GO:0005634
Ath	807_2	AT5G37670.1;AT4G21870.1	2	hsp20/alpha crystallin family protein, putative, expressed	AT5G04890.1;AT1G06460.1;AT4G16550.1;AT1G54840.1;AT4G16560.1;AT3G10680.1;AT5G02480.1	7	hsp20/alpha crystallin family protein, putative, expressed;not_annotated;SLT1 protein, putative, expressed	n	link	link	212.492	2.5e-10	n	9.375	68.75	21.875	y	AT4G21870.1;AT5G37670.1	AT1G06460.1	PF00011.17;PF08190.8	Hsp20/alpha crystallin family;pre-RNA processing PIH1/Nop17	homotypic;no	2	light_green	some_plants	GO:0009615;GO:0009644;GO:0003674;GO:0009408;GO:0042542
Ath	821_2	AT3G24640.1;AT4G13230.1	2	late embryogenesis abundant protein, group 3, putative, expressed;not_annotated	AT1G72100.1;AT4G21020.1	2	seed maturation protein PM27, putative, expressed;late embryogenesis abundant protein, group 3, putative, expressed	n	link	link	149.601	2.2e-05	n	50	16.6667	33.3333	n			PF01442.14;PF02987.12;PF12732.3;PF05957.9	Apolipoprotein A1/A4/E domain;Late embryogenesis abundant protein;YtxH-like protein;Bacterial protein of unknown function (DUF883)	homotypic;no;no;no	4	light_green	some_dicots	GO:0009793;GO:0010162;GO:0009507
Ath	823_3	AT5G50720.1;AT4G24960.1;AT4G24960.3	2	HVA22, putative, expressed	AT1G19950.1;AT5G42560.1;AT2G36020.1	3	HVA22, putative, expressed	n	link	link	168.935	8.8e-14	n	30.7692	46.1538	23.0769	n			PF03134.15;PF10066.5	TB2/DP1, HVA22 family;Uncharacterized conserved protein (DUF2304)	no;no	2	light_green	some_plants	GO:0005575;GO:0003674;GO:0008150
Ath	829_2	AT4G26055.1;AT5G57080.1	2	expressed protein	AT5G51160.1	1	ankyrin repeat-containing protein, putative, expressed	n	link	link	80.4862	9.9e-06	n	66.6667	0	33.3333	n			no_domain	no_domain		0
Ath	831_11	AT4G03520.2;AT3G51030.1;AT5G39950.1;AT1G45145.1;AT1G19730.1;AT3G08710.1;AT1G59730.1;AT3G53220.1;AT5G42980.1;AT1G11530.1;AT4G12170.1	11	thioredoxin, putative, expressed;expressed protein	AT3G17880.1;AT1G76080.1;AT5G60640.1;AT1G04980.1;AT2G32920.1;AT1G52990.1;AT2G47470.1;AT4G04950.1;AT1G21750.1;AT3G54960.1;AT1G77510.1;AT1G52260.1;AT3G16110.1;AT4G37200.1;AT1G53300.1;AT2G42580.1;AT3G58620.1;AT2G41680.1;AT1G35620.1;AT2G33270.1;AT1G08570.1;AT1G60420.1;AT3G14950.1;AT3G03860.1;AT1G34780.1;AT4G21990.1;AT4G08930.1;AT4G04610.1;AT4G31240.1;AT5G18120.1;AT4G27080.2;AT1G56500.1;AT1G62180.1;AT2…	38	FAM10 family protein, putative, expressed;thioredoxin, putative, expressed;OsPDIL1-4 protein disulfide isomerase PDIL1-4, expressed;OsPDIL2-3 protein disulfide isomerase PDIL2-3, expressed;OsPDIL2-1 protein disulfide isomerase PDIL2-1, expressed;OsGrx_S17 - glutaredoxin subgroup II, expressed;OsPDIL1-1 protein disulfide isomerase PDIL1-1, expressed	n	link	link	150.408	9.1e-39	n	17.0732	36.5854	46.3415	y	AT3G53220.1;AT3G51030.1;AT3G08710.1;AT4G12170.1;AT1G59730.1;AT5G42980.1;AT1G45145.1;AT1G19730.1;AT5G39950.1;AT1G11530.1	AT4G31240.1;AT3G17880.1;AT1G62180.1;AT2G42580.1;AT1G53300.1;AT3G14950.1;AT1G76080.1;AT2G47470.1;AT2G41680.1;AT1G52990.1;AT4G27080.2;AT4G04610.1;AT2G33270.1;AT4G37200.1;AT1G60420.1;AT1G21750.1;AT4G04950.1;AT1G08570.1;AT3G58620.1;AT4G21990.1	PF00085.16;PF13899.2;PF13098.2;PF13905.2;PF14595.2;PF13848.2;PF00578.17;PF13192.2;PF07449.7;PF08534.6;PF07912.9;PF03198.10	Thioredoxin;Thioredoxin-like;Thioredoxin-like domain;Thioredoxin-like;Thioredoxin;Thioredoxin-like domain;AhpC/TSA family;Thioredoxin domain;Hydrogenase-1 expression protein HyaE;Redoxin;ERp29, N-terminal domain;Glucanosyltransferase	homotypic;homotypic;homotypic;homotypic;no;homotypic;homotypic;homotypic;homotypic;homotypic;homotypic;no	12	red	all_species	GO:0005737;GO:0051259;GO:0006457;GO:0030544;GO:0010286;GO:0016671;GO:0045454
Ath	869_2	AT5G52547.1;AT4G08270.1	2	not_annotated	AT3G47680.1;AT5G41220.1	2	DNA binding protein, putative, expressed;glutathione S-transferase, N-terminal domain containing protein, expressed	n	link	link	178.616	3.5e-14	n	42.8571	28.5714	28.5714	n			PF14303.2	No apical meristem-associated C-terminal domain	no	1
Ath	873_2	AT4G12617.1;AT4G05630.1	2	not_annotated	AT4G02870.1;AT2G33720.1;AT1G05930.1;AT1G78640.1	4	not_annotated;B3 DNA binding domain containing protein, expressed	n	link	link	159.711	3e-07	n	40	20	40	y	AT4G05630.1	AT4G02870.1	PF02362.17;PF03754.9	B3 DNA binding domain;Domain of unknown function (DUF313)	no;no	2
Ath	875_3	AT1G77880.1;AT1G77880.2;AT4G05620.1	2	OsFBK14 - F-box domain and kelch repeat containing protein, expressed;OsFBK13 - F-box domain and kelch repeat containing protein, expressed;not_annotated	AT4G39600.1;AT4G39550.1;AT4G39570.1;AT5G02990.1;AT5G49000.2;AT4G39560.1;AT5G48990.1;AT4G39580.1;AT5G48980.1;AT4G23580.1;AT4G11750.1;AT4G39590.1;AT5G51250.1;AT1G61540.1;AT4G33900.1;AT2G20380.1;AT5G38680.1;AT5G38670.1;AT4G11770.1;AT4G19865.1;AT1G19930.1;AT3G08810.1;AT4G25710.1;AT4G19870.1;AT3G43710.1;AT4G39240.1;AT4G39760.1;AT5G39560.1;AT5G02980.1;AT4G39290.1;AT1G60570.1;AT5G28180.1;AT3G46050.1;AT2…	82	OsFBK19 - F-box domain and kelch repeat containing protein, expressed;OsFBK25 - F-box domain and kelch repeat containing protein, expressed;OsFBK7 - F-box domain and kelch repeat containing protein, expressed;OsFBK14 - F-box domain and kelch repeat containing protein, expressed	n	link	link	188.803	2.7e-43	n	3.37079	4.49438	92.1348	n			PF00646.29;PF12937.3	F-box domain;F-box-like	heterotypic;homotypic	2
Ath	888_3	AT5G50460.1;AT4G24920.1;AT3G48570.1	3	protein transport protein SEC61 subunit gamma, putative, expressed	AT1G79400.1	1	ATCHX15, putative, expressed	n	link	link	61.3419	1.1e-05	n	75	0	25	n			no_domain	no_domain		0	light_green	some_plants	GO:0009827;GO:0006812;GO:0016021;GO:0009860;GO:0009627;GO:0015385;GO:0055085;GO:0034976
Ath	918_2	AT4G15248.1;AT3G21890.1	2	B-box zinc finger family protein, putative, expressed	AT5G15840.1;AT5G15850.1;AT2G24790.1;AT5G24930.1;AT1G75540.1;AT3G02380.1;AT2G33500.1;AT1G28050.1;AT1G78600.2;AT5G57660.1;AT1G60250.1;AT2G47890.1;AT1G49130.1;AT1G68190.1;AT5G48250.1;AT4G15250.1;AT3G07650.1;AT3G21880.1;AT1G73870.1;AT1G25440.1;AT1G68520.1;AT5G07060.1	22	CCT/B-box zinc finger protein, putative, expressed;B-box zinc finger family protein, putative, expressed	AT4G15248.1;AT3G21890.1	link	link	228.737	2e-15	n	5.88235	29.4118	64.7059	y	AT3G21890.1	AT5G15850.1;AT3G02380.1	PF00643.20;PF16366.1	B-box zinc finger;Cytoplasmic polyadenylation element-binding protein ZZ domain	homotypic;no	2	light_green	all_dicots	GO:0007623;GO:0006281;GO:0003700;GO:0005634;GO:0008270;GO:0005515;GO:0010018;GO:0009909;GO:0010100
Ath	937_3	AT3G33528.1;AT4G07526.1;AT3G43880.1	3	not_annotated	AT4G16807.1	1	expressed protein	n	link	link	120.164	6.9e-14	n	71.4286	14.2857	14.2857	n			no_domain	no_domain		0
Ath	949_3	AT1G66820.1;AT1G27695.1;AT4G10330.1	3	glycine-rich protein, putative, expressed;expressed protein;not_annotated	AT1G19400.1;AT4G17540.1;AT1G75180.1;AT1G64110.2;AT1G01500.1	5	expressed protein;AAA-type ATPase family protein, putative, expressed	n	link	link	148.333	5.4e-06	n	50	0	50	n			no_domain	no_domain		0	light_green	some_plants	GO:0008150;GO:0003674;GO:0005739;GO:0008150;GO:0003674;GO:0005739
Ath	975_2	AT4G01710.1;AT5G65274.1	2	actin polymerization factor, putative, expressed	AT1G14660.1;AT3G18900.2	2	sodium/hydrogen exchanger 7, putative, expressed;ternary complex factor MIP1, putative, expressed	n	link	link	205.156	5.9e-06	n	50	0	50	n			no_domain	no_domain		0
Ath	981_5	AT4G27360.1;AT4G15930.1;AT1G52240.2;AT3G16120.1;AT1G23220.1	5	dynein light chain type 1 family protein, putative, expressed;dynein light chain type 1 domain containing protein, expressed	AT1G52240.1	1	ATROPGEF7/ROPGEF7, putative, expressed	n	link	link	309.604	1e-27	y	71.4286	14.2857	14.2857	y	AT4G15930.1;AT3G16120.1;AT1G23220.1;AT4G27360.1	AT1G52240.1	PF01221.14	Dynein light chain type 1	homotypic	1	light_green	some_plants	GO:0005089;GO:0005737;GO:0005634;GO:0009860;GO:0048364;GO:0000226;GO:0005875
Ath	983_4	AT5G57290.1;AT5G57290.2;AT5G57290.3;AT4G25890.1	2	60S acidic ribosomal protein, putative, expressed	AT3G11250.1;AT2G40010.1	2	60S acidic ribosomal protein P0, putative, expressed	n	link	link	66.6445	1.2e-05	n	92	0	8	y	AT4G25890.1;AT5G57290.1	AT3G11250.1	PF08544.9	GHMP kinases C terminal	homotypic	1	light_green	some_plants	GO:0022626;GO:0016020;GO:0042254;GO:0003735;GO:0009651;GO:0006414
Ath	995_5	AT5G57060.1;AT4G26060.1;AT3G14595.1;AT1G54217.1;AT1G54217.2	4	60S ribosomal protein L18a-1, putative, expressed;expressed protein	AT1G29970.2	1	60S ribosomal protein L18a, putative, expressed	n	link	link	251.372	1.3e-19	n	70	20	10	n			no_domain	no_domain		0
Ath	1014_2	AT4G08263.1;AT4G08263.2	1	not_annotated	AT4G00610.1;AT1G44810.1;AT4G00238.1;AT4G00250.1;AT1G66420.1;AT1G61730.1;AT2G01370.1	7	transcription regulator, putative, expressed;expressed protein	n	link	link	245.669	9.2e-34	n	22.2222	0	77.7778	n			no_domain	no_domain		0
Ath	1041_2	AT1G34910.1;AT1G35040.1	2	not_annotated	AT3G44713.1;AT1G67020.1	2	not_annotated	n	link	link	152.036	3.4e-11	n	40	20	40	n			no_domain	no_domain		0
Ath	1052_3	AT1G75390.2;AT1G68880.1;AT5G08141.1	3	bZIP transcription factor domain containing protein, expressed;CPuORF1 - conserved peptide uORF-containing transcript, expressed	AT2G35530.1;AT5G28770.2;AT1G32150.1;AT4G37730.1;AT4G36730.1;AT3G54620.1;AT5G24800.1;AT4G01120.1;AT2G46270.1;AT4G02640.2;AT3G19290.3;AT2G36270.1;AT3G56850.1;AT2G41070.1;AT4G35900.1;AT1G19490.1;AT4G34000.1;AT1G49720.2;AT1G03970.1;AT2G42380.2;AT5G44080.1;AT2G13150.1;AT2G12900.1;AT3G58120.1;AT1G43700.1;AT5G06960.1;AT1G06070.1;AT1G68640.1;AT1G22070.1;AT4G35040.1;AT5G06839.3;AT3G12250.4;AT3G56660.1;AT5…	54	transcription factor, putative, expressed;bZIP transcription factor domain containing protein, expressed	n	link	link	279.711	2.9e-20	n	7.40741	25.9259	66.6667	y	AT1G68880.1;AT5G08141.1	AT2G42380.2;AT3G56850.1;AT2G40950.1;AT1G42990.1;AT2G36270.1;AT2G21230.3;AT5G06960.1;AT4G35900.1;AT3G19290.3;AT4G34000.1;AT1G22070.1;AT5G65210.1;AT1G43700.1;AT2G41070.1;AT5G28770.2;AT3G58120.1;AT5G10030.1;AT1G68640.1;AT3G10800.1;AT5G06950.1;AT1G06070.1;AT3G12250.4;AT5G44080.1;AT2G13150.1;AT5G24800.1;AT3G44460.1;AT4G02640.2;AT3G54620.1;AT4G01120.1;AT1G19490.1;AT1G45249.3;AT4G35040.1;AT2G46270.1	PF00170.17;PF07716.11;PF14662.2;PF02183.14;PF16689.1;PF16559.1;PF03131.13;PF07926.8;PF15908.1;PF08286.7;PF04156.10;PF05667.7;PF04582.8;PF09789.5;PF11559.4;PF09726.5;PF06005.8;PF04849.9;PF16471.1;PF15136.2;PF10186.5;PF12325.4;PF09766.5;PF14988.2;PF04728.9;PF10473.5;PF06156.9;PF16331.1;PF04977.11;PF08614.7;PF05911.7	bZIP transcription factor;Basic region leucine zipper;Coiled-coil region of CCDC155 or KASH;Homeobox associated leucine zipper;Coiled-coil N-terminus of APC, dimerisation domain;GIT coiled-coil Rho guanine nucleotide exchange factor;bZIP Maf transcription factor;TPR/MLP1/MLP2-like protein;Hyaluronan mediated motility receptor C-terminal;Spc24 subunit of Ndc80;IncA protein;Protein of unknown funct…	homotypic;homotypic;no;no;no;no;homotypic;no;no;heterotypic;no;no;homotypic;no;no;no;homotypic;no;no;no;no;no;no;no;homotypic;no;no;no;no;homotypic;no	31	light_green	some_plants	GO:0043565;GO:0003700;GO:0006473;GO:0045893;GO:0046983;GO:0005634
Ath	1059_2	AT1G27380.1;AT1G61795.1	2	P21-Rho-binding domain containing protein, putative, expressed	AT5G22400.1;AT3G11490.1;AT5G27080.1	3	rhoGAP domain containing protein, expressed;WD repeat-containing protein, putative, expressed	n	link	link	158.931	8.4e-05	n	20	60	20	n			PF00786.24;PF00400.28;PF08662.7	P21-Rho-binding domain;WD domain, G-beta repeat;Eukaryotic translation initiation factor eIF2A	homotypic;homotypic;no	3	light_green	some_dicots	GO:0030675;GO:0007165;GO:0009507
Ath	1060_2	AT1G48953.1;AT5G35066.1	2	not_annotated	AT1G09410.1	1	pentatricopeptide, putative, expressed	n	link	link	98.2548	0.0031	n	66.6667	0	33.3333	n			PF01535.16;PF13041.2;PF12854.3	PPR repeat;PPR repeat family;PPR repeat	no;no;no	3
Ath	1085_11	AT5G02420.1;AT3G10525.1;AT5G02220.1;AT3G20898.1;AT1G08180.1;AT1G60783.1;AT1G10690.1;AT3G27630.1;AT5G04470.1;AT5G40460.1;AT1G51355.1	11	expressed protein;peptidase aspartic family protein, putative, expressed;not_annotated	AT1G17780.2	1	not_annotated	n	link	link	74.9497	3.3e-05	n	85.7143	7.14286	7.14286	n			no_domain	no_domain		0	light_green	some_plants	GO:0008150;GO:0005634;GO:0003674
Ath	1089_7	AT5G36925.1;AT1G65510.1;AT5G36920.1;AT1G65500.1;AT1G65486.1;AT1G65486.2;AT1G65490.1	6	not_annotated	AT4G01700.1	1	CHIT10 - Chitinase family protein precursor, expressed	n	link	link	58.4442	0.0001	n	93.3333	0	6.66667	n			no_domain	no_domain		0
Ath	1097_2	AT1G17147.1;AT1G78410.1	2	VQ domain containing protein, putative, expressed	AT5G43980.1	1	cysteine-rich repeat secretory protein precursor, putative, expressed	n	link	link	96.3062	0.00011	n	20	70	10	n			PF01657.13	Salt stress response/antifungal	homotypic	1	light_green	some_plants	GO:0005576;GO:0010497;GO:0009505;GO:0009506;GO:0046739
Ath	1101_2	AT1G25422.1;AT1G68500.1	2	not_annotated	AT3G03930.1;AT4G23060.1	2	CK1_CaseinKinase_1a.3 - CK1 includes the casein kinase 1 kinases, expressed;IQ calmodulin-binding motif family protein, putative, expressed	n	link	link	76.6578	3.6e-05	n	50	0	50	n			no_domain	no_domain		0
Ath	1110_5	AT1G51035.1;AT1G51010.1;AT1G51000.1;AT1G51030.1;AT1G51020.1	5	not_annotated	AT3G58270.1	1	ubiquitin carboxyl-terminal hydrolase, putative, expressed	n	link	link	59.9205	0.0038	n	83.3333	0	16.6667	n			no_domain	no_domain		0
Ath	1114_3	AT3G53402.1;AT5G03190.3;AT1G58122.1	3	not_annotated	AT5G03190.2	1	methyltransferase domain containing protein, expressed	n	link	link	150.875	9.9e-24	y	80	0	20	n			no_domain	no_domain		0
Ath	1116_2	AT3G47510.1;AT1G74458.1	2	not_annotated;expressed protein	AT2G41870.1	1	remorin, putative, expressed	n	link	link	14.4642	6.3e-05	n	80	0	20	n			no_domain	no_domain		0	light_green	some_plants	GO:0005737;GO:0008150;GO:0003677
Ath	1125_3	AT1G69750.1;AT1G66590.1;AT1G66590.2	2	CHCH domain containing protein, expressed	AT1G63260.1	1	tetraspanin family protein, putative, expressed	n	link	link	101.483	5.4e-06	n	75	0	25	n			no_domain	no_domain		0
Ath	1127_2	AT1G62886.1;AT1G12400.1	2	REX1 DNA Repair family protein, expressed	AT1G62920.1	1	proteasome maturation factor UMP1 family protein, expressed	n	link	link	42.9061	8.1e-10	n	66.6667	0	33.3333	n			no_domain	no_domain		0
Ath	1129_3	AT1G14940.2;AT1G70860.1;AT1G70870.1	3	pathogenesis-related Bet v I family protein, putative, expressed;not_annotated	AT1G70850.1;AT1G70830.1	2	pathogenesis-related Bet v I family protein, putative, expressed	n	link	link	273.866	4.2e-33	n	16.6667	76.6667	6.66667	n			PF00407.15;PF10604.5	Pathogenesis-related protein Bet v I family;Polyketide cyclase / dehydrase and lipid transport	homotypic;homotypic	2
Ath	1132_2	AT1G70270.1;AT1G23965.1	2	expressed protein;not_annotated	AT1G02340.1;AT2G43010.1;AT5G62610.1;AT5G50915.1;AT3G21330.1;AT1G59640.2	6	helix-loop-helix DNA-binding domain containing protein, expressed;bHLH transcription factor, putative, expressed;BEE 1, putative, expressed	n	link	link	164.075	1.2e-06	n	32	44	24	n			PF00010.22	Helix-loop-helix DNA-binding domain	homotypic	1	light_green	some_plants	GO:0007623;GO:0009585;GO:0003700;GO:0005829;GO:0009738;GO:0003712;GO:0009642;GO:0009785;GO:0005634;GO:0000209;GO:0009630
Ath	1141_4	AT5G54067.1;AT1G43171.1;AT1G51970.1;AT1G08985.1	4	not_annotated	AT2G21920.1;AT1G78640.1;AT1G50190.1;AT2G24650.1;AT4G02870.1;AT2G33720.1;AT4G00260.1;AT2G24690.1;AT4G31620.1;AT3G25730.1;AT3G61970.1;AT1G25560.1;AT1G50680.1;AT2G24645.1;AT1G51120.1;AT2G24700.1;AT5G06250.2;AT1G05930.1;AT4G31610.1;AT4G31650.1;AT4G01500.1;AT1G68840.1;AT3G11580.1;AT1G13260.1;AT5G24050.1;AT3G26790.1;AT5G38490.1;AT3G24850.1;AT1G35520.1;AT1G01030.1;AT1G30330.2;AT2G46870.1;AT3G24650.1;AT1…	45	not_annotated;DC1 domain-containing protein, putative, expressed;B3 DNA binding domain containing protein, expressed	n	link	link	too short	4.7e-33	n	13.5593	10.1695	76.2712	n			PF02362.17;PF03754.9	B3 DNA binding domain;Domain of unknown function (DUF313)	no;no	2	light_green	all_dicots	GO:0005634;GO:0008150
Ath	1158_3	AT1G80180.1;AT1G15400.2;AT5G20100.1	3	expressed protein	AT5G17420.1	1	CESA9 - cellulose synthase, expressed	n	link	link	-58.706	2e-05	n	60	20	20	n			no_domain	no_domain		0	light_green	some_plants	GO:0009834;GO:0050665;GO:0010089;GO:0010228;GO:0030244;GO:0016926;GO:0010400;GO:0016760;GO:0008270;GO:0005886;GO:0045492;GO:0009507;GO:0010413
Ath	1163_2	AT1G31170.1;AT1G31170.3	1	sulfiredoxin-1, putative, expressed	AT3G20240.1	1	mitochondrial carrier protein, putative, expressed	n	link	link	110.143	7.2e-05	n	60	20	20	n			no_domain	no_domain		0
Ath	1174_2	AT1G59171.1;AT1G59171.2	1	not_annotated	AT1G58643.1;AT1G58936.1;AT1G59312.1;AT1G22100.1;AT5G42810.1	5	inositol 1,3,4,5,6-pentakisphosphate 2-kinase, putative, expressed	n	link	link	185.985	1.3e-22	n	28.5714	0	71.4286	n			no_domain	no_domain		0
Ath	1209_5	AT1G27310.1;AT1G11570.1;AT1G11570.2;AT1G27970.1;AT1G27970.2	3	nuclear transport factor, putative, expressed	AT5G60980.2;AT5G48650.1;AT1G13730.1;AT3G25150.2;AT3G07250.1;AT2G03640.3;AT1G69250.1;AT3G55540.1;AT5G40440.1;AT5G43960.1	10	nuclear transport factor 2, putative, expressed;RNA-binding protein-like, putative, expressed;STE_MEK_ste7_MAP2K.8 - STE kinases include homologs to sterile 7, sterile 11 and sterile 20 from yeast, expressed	n	link	link	186.065	1e-16	n	33.3333	0	66.6667	n			PF02136.16	Nuclear transport factor 2 (NTF2) domain	homotypic	1
Ath	1211_6	AT5G39860.1;AT1G26945.1;AT5G15160.1;AT3G28857.1;AT1G74500.1;AT3G47710.1	6	bHLH family protein, putative, expressed	AT1G18400.1;AT1G12540.1;AT4G09180.1;AT1G02340.1;AT5G62610.1;AT2G16910.1;AT1G35460.1;AT1G59640.2;AT3G20640.1;AT1G68920.1	10	helix-loop-helix DNA-binding domain containing protein, expressed;helix-loop-helix DNA-binding protein, putative, expressed;bHLH transcription factor, putative, expressed;BEE 1, putative, expressed;ethylene-responsive protein related, putative, expressed	AT1G74500.1;AT3G28857.1;AT3G47710.1;AT1G26945.1;AT5G15160.1;AT5G39860.1	link	link	146.797	9.3e-06	n	33.3333	11.1111	55.5556	y	AT1G74500.1;AT3G28857.1;AT3G47710.1;AT1G26945.1;AT5G15160.1;AT5G39860.1	AT1G68920.1;AT1G02340.1;AT1G18400.1;AT1G35460.1	PF00010.22;PF12179.4;PF04281.9	Helix-loop-helix DNA-binding domain;I-kappa-kinase-beta NEMO binding domain;Mitochondrial import receptor subunit Tom22	homotypic;homotypic;no	3	dark_green	all_plants	GO:0003700;GO:0006355;GO:0005634
Ath	1212_2	AT1G17490.1;AT1G72690.1	2	expressed protein	AT5G11050.1	1	MYB family transcription factor, putative, expressed	n	link	link	53.1739	0.00044	n	50	25	25	n			PF13921.2	Myb-like DNA-binding domain	homotypic	1
Ath	1218_3	AT1G24405.1;AT1G62045.1;AT1G67670.1	3	not_annotated;expressed protein	AT1G11740.1	1	ankyrin repeat domain containing protein, expressed	n	link	link	192.053	2.5e-21	n	80	0	20	n			no_domain	no_domain		0	light_green	some_plants	GO:0005575;GO:0008150
Ath	1226_4	AT1G30972.1;AT1G30972.2;AT1G30974.1;AT1G30974.2	2	not_annotated	AT5G62130.1	1	per1-like family protein, putative, expressed	n	link	link	74.3453	5.8e-06	n	92.3077	0	7.69231	n			no_domain	no_domain		0
Ath	1229_2	AT1G05330.1;AT1G43810.1	2	not_annotated	AT3G13228.1	1	zinc finger, C3HC4 type domain containing protein, expressed	n	link	link	44.2658	2.4e-05	n	40	40	20	n			no_domain	no_domain		0
Ath	1230_5	AT3G20060.2;AT3G52560.3;AT1G78870.3;AT5G53300.3;AT1G16890.1	5	ubiquitin-conjugating enzyme, putative, expressed	AT1G70650.2;AT3G24515.1;AT5G05080.1;AT3G17000.1;AT1G53025.1;AT3G15355.1;AT1G53023.1;AT2G16920.1;AT2G33770.1;AT1G19720.1;AT5G19020.1	11	zinc finger family protein, putative, expressed;ubiquitin-conjugating enzyme, putative, expressed;ubiquitin-conjugating enzyme domain containing protein, expressed;ubiquitin conjugating enzyme protein, putative, expressed;calreticulin family protein, expressed	n	link	link	179.012	2.3e-34	n	9.09091	70.9091	20	n			PF00179.22;PF05773.18;PF05743.9;PF13041.2;PF01535.16;PF12854.3;PF13812.2	Ubiquitin-conjugating enzyme;RWD domain;UEV domain;PPR repeat family;PPR repeat;PPR repeat;Pentatricopeptide repeat domain	homotypic;no;homotypic;no;no;no;no	7
Ath	1233_2	AT1G16705.1;AT1G16705.2	1	not_annotated	AT1G16710.1;AT1G79000.2;AT3G12980.1	3	histone acetyltransferase HAC1, putative, expressed	n	link	link	338.553	1.2e-39	n	40	0	60	n			PF16987.1	KIX domain	no	1
Ath	1244_2	AT1G75190.1;AT1G75190.2	1	not_annotated	AT5G19260.1	1	expressed protein	n	link	link	66.845	7.6e-06	n	60	20	20	n			no_domain	no_domain		0
Ath	1248_2	AT1G12180.1;AT5G47600.1	2	heat shock 22 kDa protein, mitochondrial precursor, putative, expressed;not_annotated	AT4G16550.1;AT5G47590.1;AT4G16560.1;AT2G03020.1	4	not_annotated	n	link	link	189.579	2.6e-09	n	15	65	20	n			PF00011.17	Hsp20/alpha crystallin family	homotypic	1
Ath	1250_2	AT1G76955.1;AT1G76960.1	2	not_annotated	AT4G24630.1	1	zinc finger DHHC domain-containing protein, putative, expressed	n	link	link	60.2133	0.0046	n	75	0	25	n			no_domain	no_domain		0
Ath	1252_5	AT1G47497.1;AT1G50160.1;AT1G77815.1;AT5G44470.1;AT5G42965.1	5	expressed protein;not_annotated	AT2G33160.1;AT3G25270.1;AT1G04625.1;AT2G34320.1;AT4G29090.1;AT5G65005.1;AT1G52990.1;AT3G09510.1;AT2G02650.1;AT1G10000.1;AT3G60040.1;AT5G61090.1;AT2G26135.1;AT3G45560.1;AT3G01410.1;AT5G19270.1;AT3G43750.1;AT1G78440.1	18	polygalacturonase, putative, expressed;expressed protein;nucleic acid binding protein, putative, expressed;RNA-directed DNA polymerase, putative, expressed;thioredoxin, putative, expressed;phytosulfokine receptor precursor, putative, expressed	n	link	link	258.013	2.4e-43	n	15.3846	38.4615	46.1538	n			PF13456.2	Reverse transcriptase-like	homotypic	1
Ath	1259_2	AT1G16820.1;AT1G16820.2	1	ATP synthase, putative, expressed	AT1G78900.1;AT3G57770.1	2	ATP synthase, putative, expressed;OsWAK53b - OsWAK receptor-like protein kinase, expressed	n	link	link	178.798	4.1e-25	n	60	0	40	n			no_domain	no_domain		0
Ath	1268_3	AT3G28917.1;AT1G74660.1;AT1G18835.1	3	ZF-HD protein dimerisation region containing protein, expressed;ZF-HD homeobox protein, putative, expressed	AT1G75240.1;AT2G18350.1;AT1G14440.1;AT5G65410.1;AT2G02540.1;AT3G28920.1;AT5G15210.1;AT5G39760.1	8	ZF-HD protein dimerisation region containing protein, expressed;ZF-HD homeobox protein, putative, expressed	AT3G28917.1;AT1G18835.1;AT1G74660.1	link	link	287.539	1e-31	n	17.6471	35.2941	47.0588	y	AT3G28917.1;AT1G18835.1;AT1G74660.1	AT5G39760.1;AT5G15210.1	PF04770.8;PF13698.2	ZF-HD protein dimerisation region;Domain of unknown function (DUF4156)	no;no	2	dark_green	all_plants	GO:0003700;GO:0005634;GO:0009737;GO:0010103;GO:0045893
Ath	1270_4	AT3G23220.1;AT3G23230.1;AT1G04370.1;AT5G43410.1	4	AP2 domain containing protein, expressed	AT4G17500.1;AT5G47230.1;AT4G17490.1;AT4G34410.1;AT5G07580.1;AT4G18450.1;AT3G14230.1;AT5G64750.1;AT1G72360.2;AT1G53910.1;AT5G07310.1;AT4G27950.1;AT4G11140.1;AT2G20880.1;AT4G28140.1;AT1G36060.1;AT5G18560.1;AT5G53290.1;AT1G22190.1;AT2G22200.1;AT2G40220.1;AT1G24590.1;AT3G61630.1;AT1G12980.1;AT4G13620.1;AT1G78080.1;AT5G67180.1;AT2G46310.1;AT4G39780.1;AT1G64380.1;AT4G23750.1;AT3G11020.1;AT5G65130.1;AT1…	68	ethylene-responsive transcription factor, putative, expressed;AP2 domain containing protein, expressed	n	link	link	351.568	9.1e-40	n	3.33333	51.3333	45.3333	y	AT3G23220.1;AT1G04370.1;AT3G23230.1	AT4G17490.1;AT4G36920.1	PF00847.16;PF05760.8;PF09258.6	AP2 domain;Immediate early response protein (IER);Glycosyl transferase family 64 domain	homotypic;no;homotypic	3	dark_green	all_plants	GO:0042538;GO:0010200;GO:0005643;GO:0009738;GO:0003700;GO:0002679;GO:0045893;GO:0009414;GO:0009873
Ath	1279_3	AT3G13500.1;AT1G55365.1;AT5G56520.1	3	not_annotated	AT1G78540.2	1	expressed protein	n	link	link	91.5616	0.00024	n	75	0	25	n			no_domain	no_domain		0	light_green	some_dicots	GO:0003700;GO:0006355;GO:0005634;GO:0007165;GO:0004871
Ath	1312_2	AT1G23910.1;AT1G24000.1	2	pathogenesis-related Bet v I family protein, putative, expressed;not_annotated	AT1G70850.1;AT1G70830.1	2	pathogenesis-related Bet v I family protein, putative, expressed	n	link	link	162.336	2e-14	n	20	66.6667	13.3333	y	AT1G24000.1	AT1G70830.1	PF00407.15;PF10604.5	Pathogenesis-related protein Bet v I family;Polyketide cyclase / dehydrase and lipid transport	homotypic;homotypic	2
Ath	1313_2	AT1G24520.1;AT3G26110.1	2	not_annotated	AT5G56330.1	1	bifunctional monodehydroascorbate reductase and carbonic anhydrasenectarin-3 precursor, putative, expressed	n	link	link	155.443	1.6e-05	n	60	20	20	n			no_domain	no_domain		0
Ath	1320_2	AT3G60520.1;AT1G02070.1	2	zinc finger protein, putative, expressed	AT5G16680.1;AT3G02890.1;AT5G61120.1;AT1G43770.2	4	expressed protein;PHD-finger family protein, expressed	n	link	link	187.168	5.2e-08	n	25	25	50	n			PF00628.25;PF13831.2	PHD-finger;PHD-finger	homotypic;no	2	dark_green	all_plants	GO:0006486;GO:0009630;GO:0006355;GO:0008270;GO:0003677;GO:0005634
Ath	1326_2	AT1G17300.1;AT1G17285.1	2	not_annotated	AT1G17290.1;AT1G72330.3	2	aminotransferase, classes I and II, domain containing protein, expressed	n	link	link	217.683	4.1e-20	n	50	0	50	n			no_domain	no_domain		0
Ath	1336_3	AT1G64750.1;AT1G64750.3;AT5G45010.1	2	split hand/foot malformation type 1, putative, expressed;not_annotated	AT4G16660.1;AT5G65860.1	2	DnaK family protein, putative, expressed;ankyrin repeat domain containing protein, putative, expressed	n	link	link	165.987	2.9e-05	n	66.6667	0	33.3333	n			PF13578.2	Methyltransferase domain	homotypic	1	light_green	some_plants	GO:0006857;GO:0005794;GO:0006457;GO:0005783;GO:0042542;GO:0030244;GO:0048193;GO:0009627;GO:0005774;GO:0009507;GO:0009408;GO:0009644;GO:0005524;GO:0034976
Ath	1366_2	AT1G30135.1;AT3G22275.1	2	zinc-finger protein, putative, expressed;not_annotated	AT1G19180.1;AT3G17860.1;AT4G14720.1;AT1G48500.1;AT1G70700.1	5	zinc-finger protein, putative, expressed;ZIM motif family protein, expressed;ZIM domain containing protein, putative, expressed;FAM10 family protein, putative, expressed	n	link	link	122.853	1.5e-05	n	16.6667	41.6667	41.6667	y	AT1G30135.1	AT1G48500.1;AT1G19180.1;AT3G17860.1;AT1G70700.1	PF06200.10;PF09425.6;PF06203.10	tify domain;Divergent CCT motif;CCT motif	no;no;no	3	light_green	all_dicots	GO:0009867;GO:0006612;GO:0031348;GO:0042742;GO:0009414;GO:0009733;GO:0042538;GO:0009555;GO:0009862;GO:0005634;GO:0009738;GO:0000165;GO:0009611;GO:0043069;GO:0050832;GO:0009409;GO:0007154;GO:0010200;GO:0010363;GO:0030968;GO:0009695;GO:0009908;GO:0009723;GO:0005515
Ath	1368_2	AT1G27330.1;AT1G27350.1	2	membrane protein, putative, expressed	AT5G60270.1	1	receptor like protein kinase, putative, expressed	n	link	link	87.8024	8e-06	n	66.6667	0	33.3333	n			PF06624.8	Ribosome associated membrane protein RAMP4	no	1	light_green	some_plants	GO:0004674;GO:0006468;GO:0005524;GO:0005886
Ath	1372_2	AT3G30430.1;AT1G36030.1	2	not_annotated	AT1G14800.1;AT1G67623.1;AT1G67340.1	3	expressed protein;OsFBO3 - F-box and other domain containing protein, expressed	n	link	link	261.19	7.4e-42	n	28.5714	28.5714	42.8571	n			PF00646.29;PF12937.3	F-box domain;F-box-like	heterotypic;homotypic	2	light_green	all_dicots	GO:0005575;GO:0003674;GO:0008150
Ath	1389_5	AT1G59920.1;AT1G59930.1;AT5G27810.1;AT5G35120.1;AT5G27050.1	5	OsMADS87 - MADS-box family gene with M-gamma type-box, expressed;OsMADS88 - MADS-box family gene with M-gamma type-box, expressed;OsMADS89 - MADS-box family gene with M-gamma type-box, expressed	AT5G48670.1;AT5G27070.1;AT5G26880.1;AT5G26950.1;AT1G65300.1;AT5G26650.1;AT1G65330.1;AT5G27960.1;AT1G31630.1;AT3G05860.1;AT5G38740.1;AT5G40220.1;AT5G26580.1;AT1G31640.1;AT5G40120.1;AT5G39810.1;AT5G41200.1;AT5G39750.1;AT5G37415.1;AT3G18650.1;AT2G28700.1;AT5G65330.1;AT4G11250.1;AT2G40210.1;AT2G15660.1;AT2G03710.1;AT1G77950.1;AT1G60040.1;AT1G18750.1;AT5G55690.1;AT1G22130.1;AT1G59810.1;AT3G02310.1;AT5…	39	OsMADS89 - MADS-box family gene with M-gamma type-box, expressed;RNA methyltransferase, TrmH family protein, putative, expressed;OsMADS88 - MADS-box family gene with M-gamma type-box, expressed	n	link	link	302.576	1e-42	n	7.8125	31.25	60.9375	y	AT1G59920.1;AT5G27050.1;AT5G35120.1;AT5G27810.1;AT1G59930.1	AT5G26650.1;AT2G15660.1;AT1G60040.1;AT1G59810.1;AT1G31640.1;AT5G26580.1;AT5G27960.1;AT2G28700.1	PF00319.14;PF10491.5	SRF-type transcription factor (DNA-binding and dimerisation domain);NLS-binding and DNA-binding and dimerisation domains of Nrf1	homotypic;no	2	light_green	some_plants	GO:0003700;GO:0046983;GO:0043078;GO:0009612;GO:0019722
Ath	1397_2	AT1G68552.1;AT1G25472.1	2	not_annotated	AT1G58766.1;AT1G59077.1	2	transcription factor-related, putative, expressed	n	link	link	66.8198	3.1e-05	n	50	0	50	n			no_domain	no_domain		0
Ath	1403_2	AT1G08270.1;AT1G08270.2	1	vacuolar protein sorting-associating protein 4B, putative, expressed	AT2G27600.1;AT2G34560.2;AT2G45500.1;AT1G80350.1;AT3G27120.1;AT3G09840.1;AT5G03340.1;AT3G53230.1;AT2G03670.1;AT5G53540.1;AT3G15120.1;AT4G27680.1;AT1G64110.2;AT3G19740.1	14	vacuolar protein sorting-associating protein 4B, putative, expressed;AAA-type ATPase family protein, putative, expressed;spastin, putative, expressed;katanin p60 ATPase-containing subunit, putative, expressed;cell division control protein 48 homolog E, putative, expressed;cell division control protein 48 homolog B, putative, expressed	n	link	link	217.847	3.3e-67	n	12.5	0	87.5	n			PF05673.9	Protein of unknown function (DUF815)	no	1
Ath	1466_2	AT1G66790.1;AT3G50674.1	2	not_annotated	AT5G53740.1	1	not_annotated	n	link	link	145	2.4e-15	n	66.6667	0	33.3333	n			no_domain	no_domain		0
Ath	1471_4	AT1G11850.1;AT1G11850.2;AT1G11850.3;AT1G11850.4	1	not_annotated	AT2G28670.1	1	dirigent, putative, expressed	n	link	link	139.831	1.7e-05	n	62.5	25	12.5	n			no_domain	no_domain		0
Ath	1478_2	AT1G27250.1;AT5G15040.1	2	transcriptional repressor, putative, expressed	AT1G24220.1;AT5G15030.2;AT5G15020.1;AT1G24190.1;AT3G01320.1;AT1G70060.1;AT1G24250.1;AT1G10450.1;AT1G59890.2;AT4G12020.2;AT1G79950.1;AT1G56080.1	12	transcriptional repressor, putative, expressed;STE_MEKK_ste11_MAP3K.14 - STE kinases include homologs to sterile 7, sterile 11 and sterile 20 from yeast, expressed	n	link	link	316.692	6.2e-30	n	8	44	48	n			PF02671.17	Paired amphipathic helix repeat	heterotypic	1	light_green	some_plants	GO:0006355;GO:0005634;GO:0003674
Ath	1532_3	AT1G71470.1;AT1G71470.2;AT3G22090.1	2	not_annotated	AT5G14280.1;AT4G00270.1;AT2G25650.1	3	DNA-binding storekeeper protein-related, putative, expressed;transcription regulator, putative, expressed	n	link	link	151.621	2e-07	n	50	0	50	n			no_domain	no_domain		0
Ath	1536_2	AT1G19020.1;AT3G48180.1	2	expressed protein	AT3G54790.1	1	armadillo/beta-catenin repeat family protein, putative, expressed	n	link	link	54.6425	4.6e-05	n	66.6667	0	33.3333	n			no_domain	no_domain		0	light_green	some_plants	GO:0005871;GO:0019894;GO:0004842;GO:0000151;GO:0016567
Ath	1555_2	AT1G14760.2;AT1G14760.3	1	Homeobox domain containing protein, expressed;not_annotated	AT4G08150.1;AT1G70510.1;AT1G62360.1;AT1G23380.2;AT5G11060.1;AT5G25220.1;AT1G62990.1;AT4G32040.1	8	Homeobox domain containing protein, expressed;homeobox protein knotted-1-like 6, putative, expressed;homeobox protein knotted-1, putative, expressed	AT1G14760.2	link	link	174.143	5e-17	n	16.6667	16.6667	66.6667	n			PF03791.9;PF03790.9	KNOX2 domain;KNOX1 domain	no;no	2
Ath	1558_2	AT1G53480.2;AT5G03090.1	2	not_annotated	AT5G51750.1	1	OsSub45 - Putative Subtilisin homologue, expressed	n	link	link	93.2433	2.6e-05	n	50	25	25	n			PF02225.18	PA domain	homotypic	1
Ath	1559_2	AT1G61200.1;AT1G20280.1	2	not_annotated	AT3G01470.1	1	homeobox associated leucine zipper, putative, expressed	n	link	link	291.226	2.8e-43	n	66.6667	0	33.3333	n			no_domain	no_domain		0
Ath	1567_2	AT1G64490.1;AT5G42060.1	2	RNA polymerase II transcriptional coactivator KELP, putative, expressed;not_annotated	AT4G00980.1	1	RNA polymerase II transcriptional coactivator KELP, putative, expressed	n	link	link	143.526	2.6e-12	n	50	25	25	n			PF08766.7	DEK C terminal domain	no	1
Ath	1569_3	AT1G45248.1;AT1G45248.4;AT1G45248.5	1	expressed protein	AT1G04050.1	1	SET domain containing protein, expressed	n	link	link	126.601	7.7e-06	n	75	16.6667	8.33333	n			PF10440.5	Ubiquitin-binding WIYLD domain	no	1	light_green	some_dicots	GO:0048451;GO:0018024;GO:0048453;GO:0010051;GO:0005730;GO:0034968;GO:0008270;GO:0009855;GO:0048519;GO:0048439
Ath	1584_2	AT3G46390.1;AT1G32337.1	2	not_annotated	AT5G39690.1;AT1G27120.1	2	no apical meristem protein, putative, expressed;galactosyltransferase family protein, putative, expressed	n	link	link	36.4691	6.9e-22	n	28.5714	42.8571	28.5714	n			no_domain	no_domain		0
Ath	1643_2	AT5G25240.1;AT3G48020.1	2	NHL repeat-containing protein, putative, expressed	AT5G14890.1	1	NHL repeat-containing protein, putative, expressed	n	link	link	253.986	4.1e-27	n	54.5455	36.3636	9.09091	n			no_domain	no_domain		0
Ath	1670_3	AT3G60990.1;AT5G48190.1;AT3G07380.1	3	expressed protein	AT4G20170.1;AT5G44670.1;AT2G33570.1;AT3G27330.1	4	expressed protein;zinc finger family protein, putative, expressed	n	link	link	205.498	4.6e-71	n	42.8571	0	57.1429	n			no_domain	no_domain		0	light_green	some_plants	GO:0005575;GO:0042546
Ath	1706_2	AT5G35945.1;AT3G43410.1	2	not_annotated	AT1G67390.1;AT1G78470.1;AT3G60790.1;AT1G80960.1;AT4G19670.1	5	OsFBL9 - F-box domain and LRR containing protein, expressed;not_annotated;OsFBX241 - F-box domain containing protein, expressed;OsFBD15 - F-box and FBD domain containing protein, expressed;zinc finger, putative, expressed	n	link	link	252.271	2.2e-39	n	28.5714	0	71.4286	n			no_domain	no_domain		0	light_green	some_dicots	GO:0008150;GO:0005634;GO:0003674
Ath	1721_2	AT3G22942.1;AT3G63420.1	2	AGG2, putative, expressed	AT5G20635.1	1	keratin-associated protein 5-4, putative, expressed	n	link	link	114	7.3e-10	n	60	20	20	y	AT3G22942.1;AT3G63420.1	AT5G20635.1	PF00631.18	GGL domain	heterotypic	1	light_green	some_plants	GO:0009737;GO:0005634;GO:0045095;GO:0003674;GO:0005886
Ath	1746_5	AT5G22280.1;AT5G22280.2;AT5G22280.3;AT5G06265.1;AT3G44280.1	3	expressed protein	AT1G27510.1	1	expressed protein	n	link	link	118.36	8e-06	n	87.5	0	12.5	n			PF02151.15	UvrB/uvrC motif	homotypic	1	light_green	some_plants	GO:0004518;GO:0000304;GO:0003677;GO:0010343;GO:0042651;GO:0009507
Ath	1757_5	AT3G42830.1;AT5G20570.1;AT5G20570.3;AT5G26640.1;AT3G05870.1	4	anaphase-promoting complex subunit 11, putative, expressed	AT4G40070.1;AT4G17905.1;AT2G01735.1;AT3G19910.1;AT1G68070.1;AT4G33565.1;AT4G09130.1;AT3G48030.1;AT5G17600.1;AT1G72220.1;AT3G03550.1;AT5G67120.1;AT1G80400.1;AT1G17970.1;AT3G18930.1;AT5G40250.1;AT4G26580.1;AT5G27420.1;AT1G32361.1;AT5G46650.1;AT2G18650.1;AT2G20030.1;AT5G10380.1;AT2G35420.1;AT4G32600.1;AT4G09120.1;AT4G28890.1;AT3G05200.1;AT5G36001.1;AT1G23980.1;AT4G30400.1;AT1G28040.1;AT4G09110.1;AT5…	104	zinc finger, C3HC4 type domain containing protein, expressed;RING-H2 finger protein ATL5G, putative, expressed;zinc finger family protein, putative, expressed;zinc RING finger protein, putative, expressed;RING-H2 finger protein ATL1O, putative, expressed;RING-H2 finger protein, putative, expressed	n	link	link	216.012	7.9e-08	n	5.64103	41.0256	53.3333	n			PF13639.2;PF17123.1;PF12678.3;PF13923.2;PF00097.21;PF13920.2;PF12861.3;PF14634.2;PF17120.1;PF05883.7;PF11793.4;PF12906.3;PF14570.2;PF14446.2;PF13445.2;PF17122.1;PF10571.5;PF11789.4	Ring finger domain;RING-like zinc finger;RING-H2 zinc finger;Zinc finger, C3HC4 type (RING finger);Zinc finger, C3HC4 type (RING finger);Zinc finger, C3HC4 type (RING finger);Anaphase-promoting complex subunit 11 RING-H2 finger;zinc-RING finger domain;Zinc-ribbon, C4HC2 type;Baculovirus U-box/Ring-like domain;FANCL C-terminal domain;RING-variant domain;RING/Ubox like zinc-binding domain;Prokaryot…	homotypic;no;homotypic;homotypic;homotypic;homotypic;no;no;no;no;heterotypic;no;heterotypic;no;no;no;no;no	18	red	all_species	GO:0005576;GO:0008270
Ath	1774_2	AT3G21840.1;AT3G53060.1	2	SKP1-like protein 1B, putative, expressed	AT3G61415.1;AT2G45950.2	2	SKP1, putative, expressed	n	link	link	110.493	9.5e-13	n	13.6364	77.2727	9.09091	y	AT3G53060.1;AT3G21840.1	AT3G61415.1;AT2G45950.2	PF01466.15;PF03931.11	Skp1 family, dimerisation domain;Skp1 family, tetramerisation domain	homotypic;homotypic	2	light_green	some_plants	GO:0005634;GO:0006511;GO:0004842;GO:0019005
Ath	1787_2	AT5G42300.1;AT3G45180.1	2	ubiquitin-like protein 5, putative, expressed;expressed protein	AT4G05320.2;AT5G20620.1;AT3G09790.1;AT4G02890.3;AT5G03240.1;AT5G37640.1;AT1G65350.1	7	ubiquitin family protein, putative, expressed	n	link	link	79.5022	5.8e-05	n	15.3846	30.7692	53.8462	n			PF00240.19;PF11976.4;PF14560.2	Ubiquitin family;Ubiquitin-2 like Rad60 SUMO-like;Ubiquitin-like domain	homotypic;homotypic;no	3	light_green	some_plants	GO:0009751;GO:0007568;GO:0006464;GO:0009751;GO:0007568;GO:0006464
Ath	1836_2	AT3G20557.1;AT3G20557.2	1	not_annotated	AT1G49830.1	1	bHelix-loop-helix transcription factor, putative, expressed	n	link	link	115.273	0.00058	n	28.5714	57.1429	14.2857	n			no_domain	no_domain		0
Ath	1855_4	AT3G52561.1;AT5G06270.1;AT3G11600.1;AT5G22270.1	4	expressed protein	AT1G16500.1;AT4G00940.1	2	expressed protein;dof zinc finger domain containing protein, putative, expressed	n	link	link	160.459	1e-11	n	33.3333	50	16.6667	n			no_domain	no_domain		0	dark_green	all_plants	GO:0008150;GO:0005634;GO:0003674
Ath	1858_2	AT3G43170.1;AT5G54420.1	2	not_annotated	AT5G54450.1;AT5G52940.1;AT5G54330.1;AT5G52930.1;AT5G55270.1;AT5G54320.1;AT5G53230.1;AT5G55880.1;AT5G55890.1;AT4G13680.1;AT5G53240.1;AT5G54550.1;AT5G54560.1;AT1G05540.1;AT2G45940.1;AT4G16080.1;AT1G05550.3;AT1G30170.1;AT1G68960.1;AT1G30160.2;AT5G46130.1;AT4G25920.1;AT5G55440.1;AT5G03390.1;AT5G53780.1;AT4G25930.1;AT4G14260.1;AT5G53790.1;AT5G46140.1;AT4G15720.1	30	not_annotated	n	link	link	345.505	1.7e-42	n	5.88235	5.88235	88.2353	y	AT3G43170.1	AT5G46130.1	PF03478.14	Protein of unknown function (DUF295)	no	1
Ath	1887_2	AT3G62190.1;AT3G62190.2	1	heat shock protein DnaJ, putative, expressed	AT3G08910.1;AT4G28480.1;AT1G59725.1;AT5G01390.1;AT2G20560.1;AT2G22360.1;AT1G10350.1;AT3G47940.1;AT4G39960.1;AT5G25530.1;AT1G59980.1;AT2G42080.1;AT1G80030.1;AT3G57340.1;AT2G18465.1;AT3G17830.1;AT5G59610.1;AT5G49060.1;AT5G37380.1;AT5G03160.1;AT5G05750.1;AT3G58020.1;AT5G48030.1;AT1G76700.1;AT4G37480.1;AT3G62600.1;AT2G35720.1;AT1G77930.1	28	dnaJ domain containing protein, expressed;chaperone protein dnaJ, putative, expressed	n	link	link	184.781	3.8e-09	n	7.5	22.5	70	y	AT3G62190.1	AT1G80030.1;AT5G48030.1;AT4G39960.1;AT2G22360.1;AT1G77930.1;AT4G37480.1;AT3G17830.1;AT1G76700.1	PF00226.27;PF13446.2;PF07795.7	DnaJ domain;A repeated domain in UCH-protein;Protein of unknown function (DUF1635)	homotypic;no;no	3	dark_green	all_plants	GO:0005737;GO:0031072;GO:0006457;GO:0051082
Ath	1904_2	AT3G31400.1;AT3G32120.1	2	not_annotated	AT1G34315.1	1	not_annotated	n	link	link	155.499	1e-18	n	50	25	25	n			no_domain	no_domain		0
Ath	1905_2	AT5G27820.1;AT3G45020.1	2	ribosomal L18p/L5e family protein, putative, expressed	AT3G22450.1;AT3G25520.1	2	ribosomal L18p/L5e family protein, expressed;ribosomal L18p/L5e family protein, putative, expressed	n	link	link	207.014	9.2e-14	n	37.5	37.5	25	n			PF00861.18	Ribosomal L18p/L5e family	heterotypic	1	dark_green	all_plants	GO:0003735;GO:0005840;GO:0005739;GO:0006412
Ath	1911_2	AT3G29370.1;AT5G39240.1	2	not_annotated	AT5G56960.1	1	helix-loop-helix DNA-binding domain containing protein, expressed	n	link	link	-10.8348	7.8e-05	n	60	30	10	n			PF00010.22	Helix-loop-helix DNA-binding domain	homotypic	1	dark_green	all_plants	GO:0003700;GO:0006355;GO:0005634;GO:0010200
Ath	1948_3	AT3G17609.1;AT3G17609.3;AT3G17609.4	1	bZIP transcription factor domain containing protein, expressed	AT2G40950.1;AT1G03970.1;AT2G12940.1;AT3G56660.1;AT2G36270.1;AT5G44080.1;AT2G13150.1;AT2G12900.1;AT1G42990.1;AT2G21230.3;AT1G45249.1;AT3G58120.1;AT1G49720.2;AT2G41070.1;AT5G06950.1;AT4G35900.1;AT3G19290.3;AT1G43700.1;AT4G02640.2;AT5G06839.3;AT1G08320.1;AT1G06850.1;AT5G06960.1;AT2G42380.2;AT3G56850.1;AT4G34000.1;AT3G44460.1;AT1G68640.1;AT2G40620.1;AT1G06070.1;AT2G35530.1;AT4G35040.1;AT2G31370.1;AT4…	43	bZIP transcription factor domain containing protein, expressed;bZIP family transcription factor, putative, expressed;bZIP transcription factor, putative, expressed	n	link	link	225.925	4.2e-10	n	6.55738	22.9508	70.4918	n			PF00170.17;PF07716.11;PF06005.8;PF15753.1;PF13758.2;PF03131.13;PF07631.7;PF16559.1	bZIP transcription factor;Basic region leucine zipper;Protein of unknown function (DUF904);Biogenesis of lysosome-related organelles complex 1 subunit 3;Prefoldin subunit;bZIP Maf transcription factor;Protein of unknown function (DUF1592);GIT coiled-coil Rho guanine nucleotide exchange factor	homotypic;homotypic;homotypic;no;no;homotypic;no;no	8
Ath	2036_2	AT5G22580.1;AT3G17210.1	2	stress responsive A/B Barrel domain containing protein, expressed	AT2G31670.1	1	stress responsive A/B Barrel domain containing protein, expressed	n	link	link	114.086	4.9e-11	n	50	25	25	n			PF07876.8	Stress responsive A/B Barrel Domain	homotypic	1	dark_green	all_plants	GO:0000394;GO:0019761;GO:0009570;GO:0005777;GO:0019344;GO:0003674;GO:0009086
Ath	2079_3	AT3G20850.1;AT5G26070.1;AT5G19800.1	3	not_annotated	AT1G02460.1	1	polygalacturonase, putative, expressed	n	link	link	103.443	1e-08	n	70	20	10	n			no_domain	no_domain		0
Ath	2131_2	AT3G51750.1;AT3G51750.2	1	not_annotated	AT3G49610.1	1	not_annotated	n	link	link	90.0233	0.00059	n	75	0	25	n			no_domain	no_domain		0
Ath	2136_2	AT5G38950.1;AT5G39100.1	2	Cupin domain containing protein, expressed	AT1G03880.1	1	glutelin, putative, expressed	n	link	link	91.2528	0.012	n	5.88235	91.1765	2.94118	n			PF00190.18	Cupin	homotypic	1	light_green	some_dicots	GO:0010162;GO:0019915;GO:0009686;GO:0010228;GO:0016567;GO:0009793;GO:0009845;GO:0045735;GO:0050826;GO:0010182;GO:0071215;GO:0009933;GO:0009909;GO:0009640
Ath	2145_8	AT5G44565.1;AT5G44580.1;AT5G44585.1;AT5G44582.1;AT5G44575.1;AT5G44574.1;AT5G44578.1;AT5G44572.1	8	not_annotated	AT1G29050.1	1	proteins of unknown function domain containing protein, expressed	n	link	link	86.3938	6.8e-05	n	92.3077	0	7.69231	n			no_domain	no_domain		0
Ath	2190_2	AT5G46010.1;AT5G05770.1	2	homeobox domain containing protein, expressed	AT5G45980.1;AT5G59340.1;AT3G18010.1;AT1G46480.1;AT2G01500.1;AT2G33880.1;AT2G17950.1;AT4G35550.1;AT5G17810.1;AT3G03660.2;AT4G32880.1;AT5G60690.1;AT1G52150.2;AT2G34710.1	14	homeobox domain containing protein, expressed	n	link	link	308.381	2.1e-33	n	8.69565	30.4348	60.8696	n			PF00046.25;PF01783.19	Homeobox domain;Ribosomal L32p protein family	homotypic;heterotypic	2
Ath	2191_2	AT5G26930.1;AT5G49300.1	2	GATA zinc finger domain containing protein, expressed;expressed protein	AT5G56860.1;AT4G26150.1;AT3G50870.1;AT4G34680.1;AT1G08010.1;AT5G25830.1;AT1G08000.1;AT5G66320.1;AT2G45050.1;AT3G54810.1;AT3G51080.1;AT2G28340.1;AT4G32890.1;AT3G24050.1;AT5G47140.1;AT4G24470.3;AT3G21175.1;AT4G17570.2;AT1G51600.1	19	GATA zinc finger domain containing protein, expressed	n	link	link	232.637	7.8e-24	n	9.375	31.25	59.375	y	AT5G49300.1;AT5G26930.1	AT4G17570.2;AT5G47140.1;AT1G51600.1	PF00320.23;PF06677.8	GATA zinc finger;Sjogren's syndrome/scleroderma autoantigen 1 (Autoantigen p27)	heterotypic;no	2	dark_green	all_plants	GO:0044212;GO:0009965;GO:0007623;GO:0009740;GO:0043565;GO:0009910;GO:0005634;GO:0030154;GO:0010255;GO:0003700;GO:0010187;GO:0009416;GO:0008270;GO:0005515;GO:0010380;GO:0045893
Ath	2218_2	AT5G57565.2;AT5G57565.3	1	CAMK_KIN1/SNF1/Nim1_like.14 - CAMK includes calcium/calmodulin depedent protein kinases, expressed	AT5G57630.1;AT2G26980.4;AT5G45820.1;AT4G24400.1;AT5G21326.1;AT1G30270.1;AT4G18700.1;AT5G25110.1;AT1G01140.3;AT5G45810.1;AT2G34180.1;AT5G10930.1;AT1G29230.1;AT5G21222.1;AT5G35410.1;AT5G01810.1;AT2G25090.1;AT2G38490.1;AT3G17510.1;AT4G30960.1;AT1G48260.1;AT5G07070.1;AT5G58380.1;AT2G30360.1;AT5G01820.1;AT3G01090.2;AT4G14580.1;AT3G23000.1;AT3G29160.1;AT5G39440.1;AT5G08590.1;AT5G63650.1;AT4G33950.1;AT5…	508	CAMK_KIN1/SNF1/Nim1_like.14 - CAMK includes calcium/calmodulin depedent protein kinases, expressed;CAMK_KIN1/SNF1/Nim1_like.37 - CAMK includes calcium/calmodulin depedent protein kinases, expressed;CAMK_KIN1/SNF1/Nim1_like.8 - CAMK includes calcium/calmodulin depedent protein kinases, expressed;CAMK_KIN1/SNF1/Nim1_like.10 - CAMK includes calcium/calmodulin depedent protein kinases, expressed;CAMK…	n	link	link	368.101	2.6e-54	n	0.389864	0.584795	99.0253	n			PF14531.2;PF01163.18;PF06293.10;PF07387.7;PF01636.19;PF01633.16	Kinase-like;RIO1 family;Lipopolysaccharide kinase (Kdo/WaaP) family;Seadornavirus VP7;Phosphotransferase enzyme family;Choline/ethanolamine kinase	homotypic;homotypic;no;no;homotypic;homotypic	6
Ath	2222_3	AT5G22545.1;AT5G22520.1;AT5G22530.1	3	not_annotated	AT5G60350.1;AT5G40520.2	2	not_annotated;expressed protein	n	link	link	136.048	3.7e-08	n	60	0	40	n			no_domain	no_domain		0
Ath	2251_2	AT5G50565.1;AT5G50665.2	2	not_annotated	AT2G41500.1;AT4G13992.1	2	WD domain, G-beta repeat domain containing protein, expressed;DC1 domain-containing protein, putative, expressed	n	link	link	143.379	4.1e-08	n	66.6667	0	33.3333	n			PF07649.8;PF03107.12	C1-like domain;C1 domain	no;no	2
Ath	2312_2	AT5G07842.1;AT5G61228.1	2	not_annotated	AT4G16563.1	1	aspartyl protease family protein, putative, expressed	n	link	link	79.3739	3.3e-06	n	66.6667	0	33.3333	n			no_domain	no_domain		0
Ath	2321_4	AT5G07550.1;AT5G07550.2;AT5G07550.3;AT5G07571.1	2	oleosin, putative, expressed	AT5G07530.1;AT5G61610.1;AT1G75500.1	3	oleosin, putative, expressed;auxin-induced protein 5NG4, putative, expressed	n	link	link	260.318	1.5e-28	n	20	65	15	y	AT5G07571.1;AT5G07550.1	AT5G07530.1	PF01277.13;PF00892.16	Oleosin;EamA-like transporter family	no;no	2
Ath	2362_4	AT5G66040.1;AT5G66170.1;AT5G66170.2;AT5G66170.3	2	rhodanese-like domain containing protein, putative, expressed	AT4G24750.1;AT5G19370.1;AT5G55130.1	3	rhodanese family protein, putative, expressed;parvulin-type peptidyl prolyl cis/trans isomerase, putative, expressed;ThiF family domain containing protein, putative, expressed	n	link	link	182.443	6.1e-08	n	35.7143	42.8571	21.4286	n			PF00581.16	Rhodanese-like domain	homotypic	1	light_green	some_plants	GO:0009658;GO:0006399;GO:0019288;GO:0003674;GO:0006364;GO:0045036;GO:0009507
Ath	2378_2	AT5G24352.1;AT5G24352.2	1	helix-loop-helix DNA-binding protein, putative, expressed;not_annotated	AT1G64625.1;AT1G06150.1;AT2G31280.3;AT2G27230.1;AT1G60060.1;AT3G15240.2;AT5G53900.2;AT1G32640.1;AT3G22104.1	9	helix-loop-helix DNA-binding protein, putative, expressed;pentatricopeptide, putative, expressed;expressed protein;transcription factor-related, putative, expressed;transcription factor MYC7E, putative, expressed;BTBN15 - Bric-a-Brac, Tramtrack, Broad Complex BTB domain with non-phototropic hypocotyl 3 NPH3 and coiled-coil domains, expressed	n	link	link	142.025	7.7e-44	n	18.1818	0	81.8182	n			PF14215.2;PF00651.27	bHLH-MYC and R2R3-MYB transcription factors N-terminal;BTB/POZ domain	no;homotypic	2
Ath	2454_2	AT5G57860.1;AT5G57860.4	1	ubiquitin family protein, putative, expressed	AT4G05320.2;AT5G20620.1;AT5G03240.1;AT4G02890.3;AT5G37640.1;AT3G09790.1;AT1G65350.1;AT3G02540.1;AT5G42220.1;AT1G16190.1;AT1G79650.1	11	ubiquitin family protein, putative, expressed;RAD23 DNA repair protein, putative, expressed	n	link	link	132.481	2.3e-06	n	22.2222	37.037	40.7407	n			PF00240.19;PF11976.4;PF14560.2;PF13881.2	Ubiquitin family;Ubiquitin-2 like Rad60 SUMO-like;Ubiquitin-like domain;Ubiquitin-2 like Rad60 SUMO-like	homotypic;homotypic;no;no	4	light_green	some_plants	GO:0009751;GO:0007568;GO:0006464;GO:0009751;GO:0007568;GO:0006464
Ath	2484_2	AT5G36722.1;AT5G36810.1	2	not_annotated	AT4G30990.2	1	down-regulated in metastasis family protein, expressed	n	link	link	125.569	6.3e-19	n	66.6667	0	33.3333	n			no_domain	no_domain		0
Ath	23_1	ATCG00360.1	1	photosystem I assembly protein ycf3, putative, expressed	AT3G11540.2;AT3G11540.1	1	UDP-N-acetylglucosamine--peptide N-acetylglucosaminyltransferase SPINDLY, putative, expressed	n	link	link	150.944	7e-06	n	33.3333	0	66.6667	n			PF00515.24;PF07719.13;PF13414.2;PF13424.2;PF13181.2;PF13432.2;PF14559.2;PF13176.2;PF13431.2;PF13374.2;PF13371.2;PF10373.5;PF12569.4	Tetratricopeptide repeat;Tetratricopeptide repeat;TPR repeat;Tetratricopeptide repeat;Tetratricopeptide repeat;Tetratricopeptide repeat;Tetratricopeptide repeat;Tetratricopeptide repeat;Tetratricopeptide repeat;Tetratricopeptide repeat;Tetratricopeptide repeat;Est1 DNA/RNA binding domain;NMDA receptor-regulated protein 1	homotypic;homotypic;homotypic;homotypic;homotypic;heterotypic;homotypic;homotypic;no;homotypic;no;homotypic;heterotypic	13
Ath	30_1	ATCG01120.1	1	chloroplast 30S ribosomal protein S15, putative, expressed	AT1G15810.1;AT1G80620.1	2	ribosomal protein S15 containing protein, expressed	n	link	link	135.449	4e-06	n	33.3333	0	66.6667	n			PF00312.18;PF11559.4	Ribosomal protein S15;Afadin- and alpha -actinin-Binding	heterotypic;no	2	light_green	some_plants	GO:0000394;GO:0015935;GO:0005739;GO:0003735;GO:0009086;GO:0006412
Ath	31_1	ATCG00790.1	1	chloroplast 50S ribosomal protein L16, putative, expressed	AT2G28830.1	1	spotted leaf 11, putative, expressed	n	link	link	480.28	3e-59	n	33.3333	33.3333	33.3333	n			PF00252.14	Ribosomal protein L16p/L10e	homotypic	1	light_green	some_dicots	GO:0006354;GO:0019894;GO:0010200;GO:0005634;GO:0000151;GO:0019843;GO:0003735;GO:0016567;GO:0042742;GO:0005871;GO:0004842;GO:0006412;GO:0005840
Ath	32_1	ATCG00750.1	1	chloroplast 30S ribosomal protein S11, putative, expressed	AT1G31817.1	1	ribosomal protein, putative, expressed	n	link	link	123.196	4e-10	n	20	60	20	n			PF00411.15;PF00861.18	Ribosomal protein S11;Ribosomal L18p/L5e family	heterotypic;heterotypic	2
Ath	34_1	ATCG00650.1	1	chloroplast 30S ribosomal protein S18, putative, expressed	AT1G07210.1	1	ribosomal protein S18 containing protein, expressed	n	link	link	148.132	1e-06	n	50	0	50	n			PF01084.16	Ribosomal protein S18	heterotypic	1
Ath	62_1	AT2G17160.1	1	protein kinase family protein, putative, expressed	AT2G17170.1;AT2G17090.1;AT4G35230.1;AT5G59010.2;AT5G59010.1;AT3G54030.1;AT5G41260.1;AT1G50990.1;AT5G46570.1	8	protein kinase family protein, putative, expressed	n	link	link	203.099	2e-24	n	10	0	90	n			no_domain	no_domain		0
Ath	76_1	AT2G15590.1	1	expressed protein	AT3G04710.3;AT3G22690.1	2	ankyrin repeat family protein, putative, expressed;tetratricopeptide-like helical, putative, expressed	n	link	link	178.09	4e-10	n	5.55556	83.3333	11.1111	n			PF07939.7	Protein of unknown function (DUF1685)	no	1
Ath	78_1	AT2G21810.1	1	DC1 domain-containing protein, putative, expressed	AT2G21830.1;AT2G21840.1;AT2G21850.1;AT2G44370.1;AT3G27500.1;AT2G27660.1;AT5G43520.1;AT3G07000.1;AT1G61840.1;AT2G37820.1;AT4G01350.1;AT4G16015.1;AT5G59930.1;AT5G40320.1;AT5G59920.1;AT1G20990.1;AT1G65180.1;AT4G13992.1;AT4G01760.1;AT4G09690.1;AT3G06990.1;AT2G37800.1;AT3G43890.1;AT2G43220.1;AT4G11550.1;AT3G48400.1;AT2G02680.1;AT5G59940.1;AT5G22355.1;AT4G01930.1;AT3G21210.1;AT4G01740.1;AT2G02610.1;AT2…	62	DC1 domain-containing protein, putative, expressed	n	link	link	347.688	2e-38	n	1.36986	9.58904	89.0411	n			PF07649.8;PF00130.18;PF17120.1;PF00628.25;PF03107.12;PF16744.1;PF13771.2;PF13832.2	C1-like domain;Phorbol esters/diacylglycerol binding domain (C1 domain);Zinc-ribbon, C4HC2 type;PHD-finger;C1 domain;KIAA1045 RING finger;PHD-like zinc-binding domain;PHD-zinc-finger like domain	no;heterotypic;no;homotypic;no;no;no;no	8
Ath	85_1	AT2G26320.1	1	OsMADS15 - MADS-box family gene with MIKCc type-box, expressed	AT1G18750.1;AT1G22130.1;AT1G77980.1;AT1G77950.2;AT1G77950.1;AT2G03060.2;AT1G69540.1;AT2G03060.1;AT1G69120.1;AT1G26310.1;AT3G57390.1;AT2G24840.1;AT5G13790.1;AT5G23260.2;AT2G45650.1;AT3G02310.1;AT4G09960.3;AT1G24260.1;AT1G24260.2;AT5G15800.1;AT5G15800.2;AT3G58780.3;AT2G03710.1;AT2G03710.2;AT5G60440.1;AT3G05860.1;AT2G40210.1;AT5G55690.1;AT1G46408.1;AT2G28700.1;AT1G65300.1;AT5G58890.1;AT1G31640.1;AT5…	38	OsMADS68 - MADS-box family gene with MIKC* type-box, expressed;OsMADS63 - MADS-box family gene with MIKC* type-box, expressed;OsMADS14 - MADS-box family gene with MIKCc type-box, expressed	n	link	link	227.215	1e-17	n	0.862069	62.069	37.069	y	AT2G26320.1	AT5G27130.1;AT1G46408.1;AT1G31630.1;AT5G58890.1;AT5G26650.1;AT5G55690.1;AT5G04640.1;AT1G59810.1;AT1G65330.1;AT1G65300.1;AT5G49490.1;AT2G40210.1;AT5G26580.1	PF00319.14	SRF-type transcription factor (DNA-binding and dimerisation domain)	homotypic	1
Ath	97_1	AT2G14270.1	1	not_annotated	AT1G07160.1;AT2G30020.1	2	protein phosphatase 2C, putative, expressed	n	link	link	166.745	2e-10	n	25	25	50	n			no_domain	no_domain		0
Ath	98_1	AT2G23920.1	1	not_annotated	AT4G30480.2	1	tetratricopeptide repeat protein 1, putative, expressed	n	link	link	122.654	3e-06	n	50	0	50	n			no_domain	no_domain		0
Ath	101_1	AT2G18050.2	1	histone H1, putative, expressed	AT2G30620.1;AT1G06760.1;AT1G72740.2;AT1G49950.3;AT1G49950.2;AT1G49950.1;AT1G72740.1	4	AT hook-containing DNA-binding protein, putative, expressed;histone H1, putative, expressed;single myb histone, putative, expressed	n	link	link	217.449	4e-16	n	9.09091	27.2727	63.6364	n			PF00538.15	linker histone H1 and H5 family	homotypic	1
Ath	104_1	AT2G07785.1	1	NADPH-dependent oxidoreductase, putative, expressed	ATCG01100.1	1	NADPH-dependent oxidoreductase, putative, expressed	n	link	link	202.262	3e-18	n	50	0	50	n			no_domain	no_domain		0	light_green	some_plants	GO:0010207;GO:0016020;GO:0042742;GO:0006354;GO:0045333;GO:0016651;GO:0009773;GO:0009507
Ath	117_1	AT2G34110.1	1	not_annotated	AT1G34355.1;AT4G13870.1;AT4G13870.2	2	FHA domain containing protein, putative, expressed;3-5 exonuclease domain-containing protein, putative, expressed	n	link	link	too short	2e-30	n	25	0	75	n			no_domain	no_domain		0
Ath	131_1	AT2G26695.1	1	zinc finger family protein, putative, expressed	AT2G17975.1;AT1G48570.1;AT1G67325.1;AT1G55040.1;AT1G70650.2;AT5G17790.1;AT1G70650.1;AT1G67325.2	6	zinc finger family protein, putative, expressed	n	link	link	150.164	3e-14	n	9.09091	18.1818	72.7273	n			PF00641.14;PF09779.5	Zn-finger in Ran binding protein and others;Ima1 N-terminal domain	heterotypic;no	2	light_green	some_plants	GO:0005634;GO:0008150;GO:0008270
Ath	137_1	AT2G47720.1	1	not_annotated	AT3G62770.1;AT3G62770.3	1	WD40-like domain containing protein, putative, expressed	n	link	link	131.207	2e-16	n	33.3333	0	66.6667	n			no_domain	no_domain		0
Ath	141_1	AT2G37140.1	1	not_annotated	AT4G15870.1;AT2G23230.1;AT5G44630.1;AT4G13300.1;AT4G20200.1;AT1G48820.1;AT3G29110.1;AT4G20230.1;AT1G48800.1;AT3G29190.1;AT1G70080.1;AT4G20210.1;AT5G48110.1;AT3G14520.1;AT3G14490.1;AT3G14540.1;AT1G66020.1;AT3G32030.1;AT1G31950.1;AT1G33750.1;AT4G13280.1;AT3G29410.1;AT5G23960.2;AT5G23960.1	23	terpene synthase, putative, expressed	n	link	link	213.811	1e-30	n	4	0	96	n			no_domain	no_domain		0
Ath	153_1	AT2G24410.1	1	not_annotated	AT3G20550.1	1	FHA domain containing protein, putative, expressed	n	link	link	283.907	5e-30	n	50	0	50	n			no_domain	no_domain		0	light_green	some_plants	GO:0048638;GO:0019915;GO:0009793;GO:0010048;GO:0050826;GO:0006306;GO:0010162;GO:0006342;GO:0009616;GO:0009933;GO:0009845;GO:0010182;GO:0009507;GO:0009909;GO:0008284;GO:0048573;GO:0045893;GO:0007267;GO:0009640;GO:0010267;GO:0005829;GO:0000398;GO:0035196;GO:0016567;GO:0000956;GO:0003723;GO:0005515;GO:0005634;GO:0016569
Ath	188_1	AT2G26267.1	1	not_annotated	AT3G43930.1;AT3G43930.2	1	BRCA1 C Terminus domain containing protein, expressed	n	link	link	60.5778	0.0001	n	33.3333	0	66.6667	n			no_domain	no_domain		0
Ath	215_1	AT2G12945.1	1	not_annotated	AT2G15180.1	1	not_annotated	n	link	link	161.808	9e-05	n	33.3333	33.3333	33.3333	n			no_domain	no_domain		0
Ath	217_1	AT2G12290.1	1	protein binding protein, putative, expressed	AT4G19700.1;AT5G45100.2;AT5G45100.1;AT1G79110.2;AT1G79110.1;AT3G12920.1	4	protein binding protein, putative, expressed	n	link	link	256.845	8e-28	n	14.2857	0	85.7143	n			PF04006.8	Mpp10 protein	no	1
Ath	225_1	AT2G35612.1	1	not_annotated	AT1G31670.1	1	copper methylamine oxidase precursor, putative, expressed	n	link	link	228.501	7e-19	n	50	0	50	n			no_domain	no_domain		0
Ath	245_1	AT2G38365.1	1	not_annotated	AT3G62210.1;AT3G61028.1;AT3G60940.1;AT5G61190.1;AT3G62200.1;AT5G61180.1;AT2G19890.1	7	expressed protein;not_annotated	n	link	link	120.528	1e-07	n	11.1111	11.1111	77.7778	n			no_domain	no_domain		0
Ath	247_1	AT2G28060.1	1	SNF1-related protein kinase regulatory subunit beta-2, putative, expressed	AT5G21170.1;AT5G21170.2;AT4G16360.2;AT4G16360.3;AT4G16360.1	2	SNF1-related protein kinase regulatory subunit beta-1, putative, expressed	n	link	link	266.645	1e-25	n	16.6667	0	83.3333	n			PF04739.11	5'-AMP-activated protein kinase beta subunit, interaction domain	heterotypic	1	dark_green	all_plants	GO:0005737;GO:0009744;GO:0009750;GO:0043562;GO:0006499;GO:0005515;GO:0004679
Ath	249_1	AT2G43745.1	1	not_annotated	AT2G43740.2;AT2G43740.1	1	not_annotated	n	link	link	157.506	1e-07	n	20	40	40	n			PF01419.13	Jacalin-like lectin domain	homotypic	1
Ath	269_1	AT2G12880.1	1	zinc knuckle domain containing protein, expressed	AT4G36020.1;AT3G42860.1;AT3G43590.1;AT5G52380.1	4	glycine-rich protein 2, putative, expressed;GRF zinc finger family protein, expressed;zinc knuckle domain containing protein, expressed	n	link	link	204.878	3e-06	n	20	0	80	n			PF00098.19;PF14787.2;PF13917.2;PF13696.2;PF14392.2	Zinc knuckle;GAG-polyprotein viral zinc-finger;Zinc knuckle;Zinc knuckle;Zinc knuckle	homotypic;no;no;no;no	5
Ath	283_1	AT2G31035.1	1	not_annotated	AT2G31030.1	1	oxysterol-binding protein, putative, expressed	n	link	link	356	7e-44	n	50	0	50	n			no_domain	no_domain		0
Ath	291_1	AT2G41280.1	1	not_annotated	AT2G41260.2	1	not_annotated	n	link	link	337.106	7e-22	n	33.3333	33.3333	33.3333	n			no_domain	no_domain		0
Ath	301_1	AT2G10975.1	1	not_annotated	AT1G36675.1	1	not_annotated	n	link	link	200.845	4e-06	n	50	0	50	n			no_domain	no_domain		0
Ath	302_1	AT2G10450.1	1	14-3-3 protein, putative, expressed	AT5G38480.1;AT5G16050.1;AT1G78300.1;AT1G35160.1;AT3G02520.1;AT4G09000.1;AT5G38480.2;AT2G42590.3;AT2G42590.1;AT1G26480.1;AT1G22300.1;AT1G22300.2;AT2G42590.2;AT1G22300.3;AT5G10450.4;AT5G65430.3;AT5G10450.3;AT1G35160.2;AT1G34760.1;AT1G34760.2;AT4G09000.2	12	14-3-3 protein, putative, expressed	n	link	link	201.228	1e-18	n	3.84615	15.3846	80.7692	n			no_domain	no_domain		0	light_green	some_plants	GO:0005794;GO:0005618;GO:0005829;GO:0005739;GO:0005773;GO:0019904;GO:0009407;GO:0045309;GO:0009506;GO:0005524;GO:0009507
Ath	304_1	AT2G17055.1	1	not_annotated	AT3G51560.1;AT4G19520.1;AT5G49140.1;AT5G48770.1;AT5G45210.1;AT3G44630.2;AT3G44630.1;AT3G44480.1;AT3G44630.3;AT4G36140.1;AT3G44400.2;AT3G44400.1;AT4G08450.1;AT1G65850.1;AT1G65850.2;AT5G17680.1;AT3G44670.2;AT3G44670.1;AT5G38850.1;AT5G41540.1;AT4G12010.1;AT5G51630.1;AT5G51630.3;AT5G41750.2;AT5G41750.1;AT5G36930.1;AT5G36930.2;AT1G57670.1;AT5G17970.1;AT4G11170.1;AT4G16960.1;AT4G19920.1;AT5G46270.1;AT4…	91	disease resistance protein RGA2, putative, expressed;CC-NBS-LRR, putative, expressed;Leucine Rich Repeat family protein, expressed;NBS-LRR disease resistance protein, putative, expressed;disease resistance protein RGA3, putative, expressed;disease resistance RPP13-like protein 1, putative, expressed	n	link	link	184.753	3e-14	n	0.826446	8.26446	90.9091	n			PF01582.16;PF13676.2;PF08937.7	TIR domain;TIR domain;MTH538 TIR-like domain (DUF1863)	homotypic;homotypic;no	3	light_green	some_plants	GO:0006952;GO:0005634;GO:0007165;GO:0043531
Ath	306_1	AT2G24692.1	1	H-BTB1 - Bric-a-Brac, Tramtrack, Broad Complex BTB domain with H family conserved sequence, expressed	AT3G50780.1;AT1G63850.1;AT5G60050.1	3	H-BTB1 - Bric-a-Brac, Tramtrack, Broad Complex BTB domain with H family conserved sequence, expressed;H-BTB3 - Bric-a-Brac, Tramtrack, Broad Complex BTB domain with H family conserved sequence, expressed	n	link	link	261.151	3e-38	n	25	0	75	n			no_domain	no_domain		0
Ath	315_1	AT2G44175.1	1	glycylpeptide N-tetradecanoyltransferase 1, putative, expressed	AT5G57020.1	1	glycylpeptide N-tetradecanoyltransferase 1, putative, expressed	n	link	link	267.885	3e-23	n	50	0	50	n			no_domain	no_domain		0
Ath	334_1	AT2G24470.1	1	plant protein of unknown function DUF869 domain containing protein, expressed	AT4G36120.1;AT1G19835.2;AT1G19835.1;AT1G47900.2;AT1G47900.1	3	plant protein of unknown function DUF869 domain containing protein, expressed	n	link	link	269.305	5e-33	n	16.6667	0	83.3333	n			no_domain	no_domain		0
Ath	349_1	AT2G29170.1	1	oxidoreductase, short chain dehydrogenase/reductase family domain containing protein, expressed	AT2G29150.1;AT2G29370.1;AT2G29360.1;AT2G29350.1;AT2G29290.2;AT2G29260.1;AT1G07450.1;AT1G07440.1;AT2G29300.1;AT2G29300.2;AT5G06060.1;AT2G29340.2;AT2G29340.1;AT2G30670.1;AT2G29310.1;AT2G29320.1;AT2G29330.1;AT2G29310.2;AT4G05530.1;AT2G47220.1;AT3G06060.1;AT4G13180.1;AT3G04000.1;AT4G09750.1;AT5G18210.1;AT2G24190.2;AT3G03980.1;AT5G19200.1;AT5G53090.1;AT5G50700.1;AT5G50600.1;AT2G24190.1;AT4G27760.1;AT3…	34	oxidoreductase, short chain dehydrogenase/reductase family domain containing protein, expressed;oxidoreductase, short chain dehydrogenase/reductase family protein, putative, expressed	n	link	link	423.918	3e-58	n	2.22222	11.1111	86.6667	n			PF01370.17;PF10273.5;PF02719.11;PF00709.17	NAD dependent epimerase/dehydratase family;Pre-rRNA-processing protein TSR2;Polysaccharide biosynthesis protein;Adenylosuccinate synthetase	homotypic;no;homotypic;homotypic	4	light_green	some_plants	GO:0016491;GO:0008152;GO:0000166
Ath	351_1	AT2G45406.1	1	OsFBK12 - F-box domain and kelch repeat containing protein, expressed	AT2G44030.1;AT3G46050.1;AT5G03000.1;AT4G35120.1;AT5G02990.1;AT5G02980.1;AT4G11770.1;AT4G39560.2;AT4G39560.1;AT5G03020.1;AT2G21950.1;AT2G29810.1;AT2G29600.1;AT4G39550.1;AT4G39570.1;AT2G29830.1;AT4G39590.1;AT4G39290.1;AT5G49000.2;AT4G39753.1;AT4G39580.1;AT1G60570.1;AT4G29370.1;AT4G33900.1;AT4G39756.1;AT4G19330.1;AT2G21680.1;AT1G19470.1;AT4G19870.2;AT4G19870.1;AT4G34170.1;AT4G19865.1;AT3G43710.1;AT2…	70	OsFBK14 - F-box domain and kelch repeat containing protein, expressed;OsFBK19 - F-box domain and kelch repeat containing protein, expressed;OsFBK7 - F-box domain and kelch repeat containing protein, expressed;OsFBK21 - F-box domain and kelch repeat containing protein, expressed	n	link	link	319.974	1e-41	n	1.14943	4.5977	94.2529	n			PF01344.21;PF13964.2;PF07646.11;PF13418.2;PF13854.2;PF07893.9;PF13415.2	Kelch motif;Kelch motif;Kelch motif;Galactose oxidase, central domain;Kelch motif;Protein of unknown function (DUF1668);Galactose oxidase, central domain	homotypic;no;no;no;no;no;no	7
Ath	358_1	AT2G20613.1	1	not_annotated	AT1G11510.1;AT2G01370.1;AT1G61730.1;AT4G00390.1;AT1G44810.1;AT4G00610.1;AT1G66420.1;AT5G28040.1;AT3G04930.1;AT3G04930.2;AT4G00238.1;AT4G00250.1	11	transcription regulator, putative, expressed;expressed protein	n	link	link	160.277	2e-31	n	7.14286	7.14286	85.7143	n			PF14436.2	Bacterial EndoU nuclease	no	1
Ath	364_1	AT2G16015.1	1	not_annotated	AT2G16800.1;AT4G35080.1;AT4G35080.3	2	high-affinity nickel-transport family protein, putative, expressed	n	link	link	138.068	1e-05	n	25	0	75	n			no_domain	no_domain		0
Ath	372_1	AT2G04830.1	1	not_annotated	AT2G04840.1;AT2G04810.1;AT2G33200.1;AT5G38270.1;AT2G33190.1;AT2G03560.1;AT5G66830.1;AT1G27540.2;AT1G27540.1;AT1G69090.1;AT1G27580.1;AT4G22030.1;AT3G03720.1;AT2G05970.1;AT4G22170.1;AT4G22060.1;AT5G25290.1	16	not_annotated;OsFBDUF33 - F-box and DUF domain containing protein, expressed;expressed protein;F-box domain containing protein, expressed;OsFBDUF52 - F-box and DUF domain containing protein, expressed;OsFBDUF13 - F-box and DUF domain containing protein, expressed;OsFBDUF3 - F-box and DUF domain containing protein, expressed;OsFBDUF4 - F-box and DUF domain containing protein, expressed	n	link	link	237.859	4e-45	n	5.26316	5.26316	89.4737	n			PF03478.14	Protein of unknown function (DUF295)	no	1
Ath	380_1	AT2G39410.1	1	lipase, putative, expressed	AT2G39410.2;AT2G39420.1;AT2G39400.1;AT3G55180.1;AT3G55190.1;AT2G47630.1;AT3G62860.1;AT5G16120.2;AT5G16120.1;AT1G11090.1;AT1G77420.1;AT5G14980.1;AT5G19290.1;AT1G73480.1;AT1G18360.1;AT5G11650.1;AT1G52760.1;AT3G47590.1	17	lipase, putative, expressed;OsPOP20 - Putative Prolyl Oligopeptidase homologue, expressed	n	link	link	457.399	7e-73	y	5.26316	0	94.7368	n			PF00561.16;PF00326.17;PF05448.8	alpha/beta hydrolase fold;Prolyl oligopeptidase family;Acetyl xylan esterase (AXE1)	homotypic;homotypic;homotypic	3
Ath	381_1	AT2G15500.1	1	polyadenylate-binding protein, putative, expressed	AT4G34110.1;AT1G49760.2;AT1G49760.1;AT2G23350.1;AT1G22760.1	4	polyadenylate-binding protein, putative, expressed	n	link	link	246.83	1e-26	n	16.6667	0	83.3333	n			PF00076.18;PF14259.2;PF13893.2	RNA recognition motif. (a.k.a. RRM, RBD, or RNP domain);RNA recognition motif (a.k.a. RRM, RBD, or RNP domain);RNA recognition motif. (a.k.a. RRM, RBD, or RNP domain)	homotypic;homotypic;homotypic	3
Ath	382_1	AT2G06906.1	1	not_annotated	AT2G09840.1	1	not_annotated	n	link	link	137.397	2e-11	n	25	50	25	n			no_domain	no_domain		0
Ath	412_1	AT2G07440.1	1	OsRR10 type-A response regulator, expressed	AT1G10470.1	1	OsRR10 type-A response regulator, expressed	n	link	link	239.125	6e-16	n	8.33333	83.3333	8.33333	n			no_domain	no_domain		0
Ath	414_1	AT2G15340.1	1	not_annotated	AT2G15770.1	1	plastocyanin-like domain containing protein, putative, expressed	n	link	link	242.105	7e-07	n	50	0	50	n			no_domain	no_domain		0
Ath	436_1	AT2G15360.1	1	not_annotated	AT2G15390.2;AT2G15390.1;AT1G14080.1;AT2G15350.1;AT2G15370.1;AT1G14100.1;AT1G14070.1;AT2G03220.1	7	xyloglucan fucosyltransferase, putative, expressed	n	link	link	152.069	2e-16	n	11.1111	0	88.8889	n			no_domain	no_domain		0
Ath	444_1	AT2G28755.1	1	NAD dependent epimerase/dehydratase family domain containing protein, expressed	AT2G28760.3;AT2G28760.2;AT2G28760.1;AT3G46440.2;AT3G46440.1;AT5G59290.2;AT5G59290.1;AT2G47650.1;AT3G62830.2;AT3G62830.1;AT3G53520.1;AT3G53520.2;AT2G47650.2;AT3G53520.4	6	NAD dependent epimerase/dehydratase family domain containing protein, expressed	n	link	link	213.489	2e-25	n	6.66667	0	93.3333	n			no_domain	no_domain		0
Ath	448_1	AT2G22940.1	1	not_annotated	AT3G45560.1	1	IBR domain containing protein, expressed	n	link	link	171.899	3e-13	n	50	0	50	n			no_domain	no_domain		0
Ath	450_1	AT2G29430.1	1	coiled-coil domain-containing protein, putative, expressed	AT1G17130.1;AT1G17130.2;AT2G32050.1;AT1G25682.1	3	coiled-coil domain-containing protein, putative, expressed	n	link	link	257.555	9e-27	n	16.6667	16.6667	66.6667	n			no_domain	no_domain		0
Ath	468_1	AT2G30790.1	1	PsbP, putative, expressed	AT1G06680.1	1	PsbP, putative, expressed	n	link	link	595	1e-81	n	25	50	25	y	AT2G30790.1	AT1G06680.1	PF01789.12	PsbP	homotypic	1
Ath	480_1	AT2G11270.1	1	citrate synthase, putative, expressed	AT3G60100.1;AT2G44350.1;AT2G44350.2	2	citrate synthase, putative, expressed	n	link	link	195.359	2e-13	n	25	0	75	n			no_domain	no_domain		0
Ath	481_1	AT2G12170.1	1	not_annotated	AT2G24645.1;AT4G00260.1;AT4G31660.1;AT4G31640.1;AT4G31690.1;AT4G31680.1;AT5G32460.1;AT4G31650.1;AT2G24700.1;AT1G26680.1	10	B3 DNA binding domain containing protein, expressed	n	link	link	165.588	1e-12	n	9.09091	0	90.9091	n			no_domain	no_domain		0	light_green	all_dicots	GO:0006355;GO:0005634;GO:0003677
Ath	483_1	AT2G22160.1	1	vignain precursor, putative, expressed	AT3G48350.1;AT3G48340.1;AT5G50260.1;AT2G27420.1;AT1G20850.1;AT4G35350.2;AT1G09850.1;AT4G35350.1;AT5G43060.1;AT5G45890.1;AT1G47128.1;AT3G19390.1;AT4G23520.1;AT3G19400.1;AT2G34080.1;AT1G29090.1;AT3G19400.2;AT3G45310.1;AT3G45310.2;AT4G11320.1;AT3G49340.1;AT5G60360.3;AT4G36880.1;AT5G60360.1;AT5G60360.2;AT1G06260.1;AT3G43960.1;AT4G11310.1;AT1G29110.1;AT2G21430.1;AT1G29080.1;AT4G16190.1	27	vignain precursor, putative, expressed;xylem cysteine proteinase 2 precursor, putative, expressed;oryzain alpha chain precursor, putative, expressed;oryzain beta chain precursor, putative, expressed	n	link	link	248.105	2e-21	n	3.0303	0	96.9697	y	AT2G22160.1	AT4G16190.1;AT2G21430.1	PF08246.8	Cathepsin propeptide inhibitor domain (I29)	homotypic	1
Ath	488_1	AT2G33810.1	1	OsSPL13 - SBP-box gene family member, expressed	AT3G60030.1;AT2G47070.1;AT1G69170.1;AT1G02065.1;AT1G20980.1;AT2G42200.1;AT5G50570.2;AT5G50570.1;AT5G50670.1;AT3G57920.1;AT5G43270.3;AT5G43270.2;AT5G43270.1;AT1G27360.4;AT1G27360.3;AT1G27360.2;AT1G27360.1;AT1G27370.4;AT1G27370.3;AT1G27370.2;AT1G27370.1;AT1G76580.1;AT5G18830.2;AT5G18830.3;AT5G18830.1	14	OsSPL6 - SBP-box gene family member, expressed;OsSPL3 - SBP-box gene family member, expressed;OsSPL10 - SBP-box gene family member, expressed;OsSPL15 - SBP-box gene family member, expressed;OsSPL17 - SBP-box gene family member, expressed;OsSPL16 - SBP-box gene family member, expressed	n	link	link	397.185	4e-36	n	3.33333	13.3333	83.3333	n			PF03110.10	SBP domain	no	1	light_green	some_plants	GO:0003700;GO:0006355;GO:0005634;GO:0045492;GO:0010413
Ath	496_1	AT2G21980.1	1	expressed protein	AT2G41350.1;AT2G41350.2	1	expressed protein	n	link	link	238	6e-26	n	33.3333	0	66.6667	n			no_domain	no_domain		0
Ath	497_1	AT2G16520.1	1	not_annotated	AT3G45570.1;AT3G45560.1;AT3G45580.1;AT3G43750.1;AT3G45480.1;AT3G45460.1;AT2G26130.1;AT2G26135.1;AT3G45540.1;AT5G60250.1;AT3G45510.1;AT5G37560.1;AT2G25370.1;AT2G25360.1	14	zinc finger, putative, expressed;IBR domain containing protein, expressed;protein binding protein, putative, expressed	n	link	link	275.88	3e-33	n	5.88235	11.7647	82.3529	n			PF13456.2	Reverse transcriptase-like	homotypic	1
Ath	499_1	AT2G31215.1	1	helix-loop-helix DNA-binding domain containing protein, expressed	AT2G31210.1;AT2G31220.1;AT1G06170.2;AT1G06170.1;AT2G28160.1;AT3G26744.4;AT3G26744.2;AT3G26744.1;AT5G57150.4;AT2G16910.1;AT1G32640.1;AT1G63650.3;AT1G63650.2;AT1G63650.1;AT4G16430.1;AT5G46760.1;AT2G46510.1;AT4G29930.1;AT1G01260.3;AT1G01260.2;AT1G01260.1;AT4G29930.3;AT5G41315.1;AT1G12860.1;AT4G09820.1;AT4G17880.1;AT5G46830.1;AT1G09530.2;AT1G09530.1;AT4G00050.1;AT4G00870.1;AT4G38070.1;AT4G09180.1;AT1…	30	helix-loop-helix DNA-binding domain containing protein, expressed;inducer of CBF expression 1, putative, expressed;basic helix-loop-helix family protein, putative, expressed	n	link	link	238.226	2e-25	n	2	16	82	n			PF00010.22	Helix-loop-helix DNA-binding domain	homotypic	1
Ath	524_1	AT2G16835.1	1	aquaporin protein, putative, expressed	AT2G39010.1;AT4G35100.2;AT4G35100.1;AT2G16850.1;AT5G60660.1;AT2G37170.1;AT2G37180.1;AT3G53420.2;AT3G53420.1;AT4G23400.1;AT3G61430.2;AT3G61430.1;AT1G01620.1;AT2G45960.2;AT2G45960.3;AT3G54820.1;AT2G45960.1;AT4G00430.1	13	aquaporin protein, putative, expressed	n	link	link	140.191	2e-08	n	5	5	90	n			no_domain	no_domain		0
Ath	539_1	AT2G01310.1	1	not_annotated	AT1G47210.2;AT5G43080.1;AT1G47230.1;AT1G47230.2	3	cyclin, putative, expressed	n	link	link	182.11	2e-24	n	16.6667	16.6667	66.6667	n			no_domain	no_domain		0
Ath	541_1	AT2G17043.1	1	not_annotated	AT2G17070.1;AT2G17080.1;AT4G35200.1;AT4G35210.1	4	carrier, putative, expressed	n	link	link	250.21	4e-23	n	20	0	80	n			PF02697.10	Uncharacterized ACR, COG1753	no	1	light_green	some_dicots	GO:0003674;GO:0009507
Ath	547_1	AT2G25052.1	1	not_annotated	AT5G07740.1;AT5G58160.1;AT1G31810.1	3	formin, putative, expressed	n	link	link	132.869	1e-07	n	25	0	75	n			no_domain	no_domain		0
Ath	551_1	AT2G38210.1	1	SOR/SNZ family protein, putative, expressed	AT2G38230.1;AT5G01410.1;AT3G16050.1	3	SOR/SNZ family protein, putative, expressed	n	link	link	338.341	1e-45	n	25	0	75	n			PF03060.11	Nitronate monooxygenase	homotypic	1
Ath	554_1	AT2G20805.1	1	not_annotated	AT1G11510.1;AT4G00390.1;AT1G61730.1;AT2G01370.1;AT1G66420.1;AT1G44810.1	6	transcription regulator, putative, expressed;expressed protein	n	link	link	228.546	5e-17	n	14.2857	0	85.7143	n			no_domain	no_domain		0
Ath	565_1	AT2G27229.1	1	tetratricopeptide-like helical, putative, expressed	AT4G33990.1;AT1G56690.1;AT5G40405.1;AT1G09410.1;AT3G23330.1;AT4G30700.1;AT1G18485.1;AT3G12770.1;AT2G27610.1;AT3G57430.1;AT1G11290.1;AT3G46790.1;AT3G49170.1;AT4G14050.1;AT4G15720.1;AT2G22070.1;AT2G01510.1;AT4G21065.2;AT4G16835.1;AT4G21065.1;AT4G18750.1;AT3G62890.1;AT1G20230.1;AT3G26782.1;AT3G08820.1;AT5G09950.1;AT4G13650.1;AT4G33170.1;AT2G29760.1;AT4G14820.1;AT3G24000.1;AT1G08070.1;AT5G50390.1;AT4…	36	tetratricopeptide-like helical, putative, expressed;pentatricopeptide, putative, expressed;expressed protein;pentatricopeptide repeat domain containing protein, putative, expressed	n	link	link	160.006	2e-07	n	2.63158	0	97.3684	n			no_domain	no_domain		0
Ath	569_1	AT2G15345.1	1	not_annotated	AT3G17230.1	1	not_annotated	n	link	link	296.674	1e-33	n	16.6667	66.6667	16.6667	n			PF04043.11	Plant invertase/pectin methylesterase inhibitor	homotypic	1
Ath	575_1	AT2G18830.1	1	not_annotated	AT3G15010.2;AT3G15010.1	1	RNA recognition motif containing protein, putative, expressed	n	link	link	197.589	3e-17	n	33.3333	0	66.6667	n			no_domain	no_domain		0
Ath	578_1	AT2G41342.1	1	not_annotated	AT1G31460.1	1	expressed protein	n	link	link	143.399	2e-07	n	50	0	50	n			no_domain	no_domain		0	light_green	some_plants	GO:0008150;GO:0005634;GO:0003674;GO:0005886
Ath	581_1	AT2G35710.3	1	glycosyl transferase 8 domain containing protein, putative, expressed	AT2G35710.1;AT4G16600.1	2	glycosyl transferase 8 domain containing protein, putative, expressed	n	link	link	529.881	4e-75	y	33.3333	0	66.6667	n			no_domain	no_domain		0	light_green	some_plants	GO:0016758;GO:0005739;GO:0016051
Ath	602_1	AT2G14635.1	1	ARABIDILLO-1, putative, expressed	AT2G44900.1;AT3G60350.1	2	ARABIDILLO-1, putative, expressed	n	link	link	164.436	1e-11	n	33.3333	0	66.6667	n			PF00514.19	Armadillo/beta-catenin-like repeat	homotypic	1
Ath	608_1	AT2G20740.3	1	expressed protein	AT2G20230.1;AT4G28770.1;AT4G28770.2;AT1G32400.3;AT1G32400.2;AT1G32400.1	3	expressed protein;tetraspanin family protein, putative, expressed	n	link	link	247.781	9e-16	n	11.1111	22.2222	66.6667	n			no_domain	no_domain		0	light_green	some_plants	GO:0016021;GO:0031347;GO:0009627;GO:0005774
Ath	613_1	AT2G15910.2	1	diphthamide biosynthesis protein 3, putative, expressed	AT2G15910.1	1	expp1 protein precursor, putative, expressed	n	link	link	425	9e-54	y	50	0	50	n			PF05207.9	CSL zinc finger	no	1
Ath	622_1	ATMG01010.1	1	not_annotated	AT2G07674.1	1	not_annotated	n	link	link	601	8e-80	n	50	0	50	n			no_domain	no_domain		0	light_green	some_dicots	GO:0008150;GO:0003674;GO:0005739
Ath	624_1	ATMG00470.1	1	not_annotated	AT2G07706.1	1	not_annotated	n	link	link	441.53	9e-47	n	50	0	50	n			no_domain	no_domain		0
Ath	636_1	ATMG00890.1	1	not_annotated	AT2G07681.1	1	cytochrome c biosynthesis ccmC-like mitochondrial protein, putative, expressed	n	link	link	336.262	6e-31	n	50	0	50	n			no_domain	no_domain		0
Ath	637_1	ATMG01040.1	1	not_annotated	AT2G07599.1;AT2G07599.2	1	not_annotated	n	link	link	209.003	2e-15	n	33.3333	0	66.6667	n			no_domain	no_domain		0
Ath	641_1	ATMG00490.1	1	not_annotated	ATMG01110.1	1	not_annotated	n	link	link	202.576	1e-11	n	25	50	25	n			no_domain	no_domain		0
Ath	642_1	ATMG00240.1	1	expressed protein	AT4G23160.1	1	TKL_IRAK_DUF26-lc.20 - DUF26 kinases have homology to DUF26 containing loci, expressed	n	link	link	301.808	2e-29	n	33.3333	33.3333	33.3333	n			no_domain	no_domain		0	light_green	some_dicots	GO:0004674;GO:0006468;GO:0004713;GO:0005524
Ath	667_1	AT4G04730.1	1	not_annotated	AT2G13500.1;AT2G13510.1;AT3G47920.1;AT5G51195.1;AT2G13450.1;AT4G02000.1;AT2G41590.1;AT2G17920.1	8	not_annotated;expressed protein	n	link	link	too short	3e-43	n	9.09091	18.1818	72.7273	n			PF12355.4	Down syndrome cell adhesion molecule C terminal	no	1
Ath	676_1	AT4G15885.1	1	ATKINESIN-13A/KINESIN-13A, putative, expressed	AT3G16630.2;AT3G16630.1;AT3G16060.1	2	ATKINESIN-13A/KINESIN-13A, putative, expressed;kinesin motor domain containing protein, putative, expressed	n	link	link	397.872	7e-59	n	25	0	75	n			no_domain	no_domain		0
Ath	677_1	AT4G24070.1	1	4-hydroxy-2-oxovalerate aldolase, putative, expressed	AT4G10750.1	1	4-hydroxy-2-oxovalerate aldolase, putative, expressed	n	link	link	180	2e-18	n	33.3333	33.3333	33.3333	n			no_domain	no_domain		0
Ath	678_1	AT4G08876.1	1	pyrophosphate--fructose 6-phosphate 1-phosphotransferase subunit beta, putative, expressed	AT4G04040.1;AT1G12000.1	2	pyrophosphate--fructose 6-phosphate 1-phosphotransferase subunit beta, putative, expressed	n	link	link	193.211	1e-15	n	33.3333	0	66.6667	n			no_domain	no_domain		0
Ath	680_1	AT4G03635.1	1	OsFBX48 - F-box domain containing protein, expressed	AT4G05470.1;AT4G05475.1;AT4G05460.1;AT4G08980.5;AT4G08980.4;AT4G08980.3;AT4G08980.2;AT4G08980.1;AT5G01720.1;AT4G30640.1;AT4G05490.1	7	OsFBX48 - F-box domain containing protein, expressed;OsFBX192 - F-box domain containing protein, expressed;F-box/LRR-repeat protein 3, putative, expressed;OsFBL45 - F-box domain and LRR containing protein, expressed	n	link	link	212.69	7e-19	n	6.25	25	68.75	n			PF12799.3	Leucine Rich repeats (2 copies)	homotypic	1	light_green	some_plants	GO:0005634;GO:0006511;GO:0004842
Ath	684_1	AT4G14301.1	1	not_annotated	AT3G23450.1	1	not_annotated	n	link	link	199.021	1e-06	n	50	0	50	n			no_domain	no_domain		0
Ath	701_1	AT4G02482.1	1	TOC159, putative, expressed	AT4G02510.1;AT3G16620.1;AT2G16640.1	3	TOC159, putative, expressed;GTP binding protein, putative, expressed	n	link	link	285.658	9e-30	n	25	0	75	n			no_domain	no_domain		0	light_green	some_dicots	GO:0005829;GO:0003924;GO:0009707;GO:0004888;GO:0005515;GO:0045036;GO:0005525
Ath	715_1	AT4G14810.1	1	not_annotated	AT5G41610.2;AT5G41610.1;AT4G23700.1;AT3G17630.1;AT2G13620.1;AT1G64170.1	5	ATCHX, putative, expressed;ATCHX15, putative, expressed	n	link	link	141.856	5e-10	n	14.2857	0	85.7143	n			no_domain	no_domain		0
Ath	723_1	AT4G29710.1	1	ectonucleotide pyrophosphatase/phosphodiesterase family member 1, putative, expressed	AT4G29700.1;AT4G29690.1;AT4G29680.1	3	ectonucleotide pyrophosphatase/phosphodiesterase family member 1, putative, expressed	n	link	link	599.265	3e-78	n	25	0	75	y	AT4G29710.1	AT4G29680.1;AT4G29690.1;AT4G29700.1	no_domain	no_domain		0	light_green	some_plants	GO:0005773;GO:0016787;GO:0005576;GO:0009117
Ath	734_1	AT4G14530.1	1	not_annotated	AT1G46408.1;AT5G04640.1;AT5G49420.1;AT5G49490.1;AT5G38620.1	5	OsMADS73 - MADS-box family gene with M-alpha type-box, expressed	n	link	link	179.259	1e-09	n	16.6667	0	83.3333	n			no_domain	no_domain		0
Ath	742_1	AT4G39925.1	1	not_annotated	AT4G17950.1;AT5G46640.1;AT4G00200.1;AT2G33620.4;AT2G33620.3;AT2G33620.2;AT2G33620.1;AT4G22770.1;AT5G62260.1;AT4G12080.1;AT4G25320.1;AT3G61310.1;AT5G51590.1;AT3G04590.2;AT4G14465.1	12	AT hook motif domain containing protein, expressed	n	link	link	136.249	3e-16	n	6.25	0	93.75	n			no_domain	no_domain		0
Ath	757_1	AT4G26701.1	1	DNA topoisomerase 1, putative, expressed	AT5G55300.3;AT5G55310.1;AT5G55300.1;AT5G55300.2	2	DNA topoisomerase 1, putative, expressed	n	link	link	327.181	1e-38	n	20	0	80	n			PF14370.2	C-terminal topoisomerase domain	heterotypic	1	light_green	some_plants	GO:0006633;GO:0019915;GO:0031490;GO:0009793;GO:0050826;GO:0003918;GO:0010162;GO:0005634;GO:0009965;GO:0006265;GO:0009845;GO:0010182;GO:0005694;GO:0048645;GO:0048439;GO:0010228;GO:0001676;GO:0009640;GO:0019827;GO:0006338;GO:0010075;GO:0003917;GO:0009909;GO:0016567;GO:0009933;GO:0005515;GO:0002213
Ath	768_1	AT4G38310.1	1	glycosyltransferase, putative, expressed	AT4G37690.1;AT2G22900.1;AT3G62720.2;AT3G62720.1;AT4G02500.1;AT5G07720.1;AT1G74380.1;AT1G18690.1	7	glycosyltransferase, putative, expressed	n	link	link	463.58	7e-73	n	11.1111	0	88.8889	n			no_domain	no_domain		0	light_green	some_plants	GO:0016758;GO:0016021;GO:0005802;GO:0005768
Ath	771_1	AT4G08140.1	1	proteasome/cyclosome repeat containing protein, expressed	AT2G20580.1;AT4G28470.1	2	proteasome/cyclosome repeat containing protein, expressed	n	link	link	320.006	9e-37	n	33.3333	0	66.6667	y	AT4G08140.1	AT2G20580.1;AT4G28470.1	no_domain	no_domain		0
Ath	772_1	AT4G37140.1	1	esterase, putative, expressed	AT4G37150.1;AT2G23560.1;AT2G23580.1;AT2G23550.1;AT2G23610.1;AT2G23590.1;AT2G23600.1;AT2G23620.1;AT5G10300.1;AT3G50440.1;AT3G29770.1;AT1G26360.1;AT1G33990.1;AT1G69240.1;AT4G09900.1;AT3G10870.1;AT5G58310.1;AT4G16690.1	18	esterase, putative, expressed;OsPOP4 - Putative Prolyl Oligopeptidase homologue, expressed	n	link	link	482.54	7e-70	n	4.34783	17.3913	78.2609	n			PF00561.16;PF12146.4;PF06821.9;PF07819.9;PF01764.21;PF06259.8;PF05057.10;PF12695.3;PF00326.17;PF06057.7;PF10230.5;PF02230.12	alpha/beta hydrolase fold;Serine aminopeptidase, S33;Serine hydrolase;PGAP1-like protein;Lipase (class 3);Alpha/beta hydrolase;Putative serine esterase (DUF676);Alpha/beta hydrolase family;Prolyl oligopeptidase family;Bacterial virulence protein (VirJ);Uncharacterised conserved protein (DUF2305);Phospholipase/Carboxylesterase	homotypic;no;homotypic;no;homotypic;no;no;homotypic;homotypic;no;no;homotypic	12	light_green	some_plants	GO:0005737;GO:0080032;GO:0080031;GO:0080030;GO:0009817;GO:0009627;GO:0009694;GO:0009696;GO:0005515
Ath	774_1	AT4G22370.1	1	not_annotated	AT5G41470.1	1	expressed protein	n	link	link	152.156	0.0001	n	50	0	50	n			PF12680.3	SnoaL-like domain	homotypic	1	light_green	some_dicots	GO:0003674;GO:0008150
Ath	775_1	AT4G08267.1	1	hAT dimerisation domain containing protein, expressed	AT1G43260.1;AT3G17450.1;AT1G36095.1;AT5G31412.1	4	hAT dimerisation domain-containing protein, putative, expressed	n	link	link	191.063	2e-05	n	20	0	80	n			PF13795.2	HupE / UreJ protein	no	1
Ath	776_1	AT4G01245.1	1	zinc finger, C3HC4 type domain containing protein, expressed	AT4G01270.1	1	zinc finger, C3HC4 type domain containing protein, expressed	n	link	link	356.072	1e-32	n	50	0	50	n			no_domain	no_domain		0
Ath	784_1	AT4G14358.1	1	transporter, major facilitator family, putative, expressed	AT1G12940.1;AT1G08100.1;AT1G08090.1;AT3G45060.1;AT5G60770.1;AT5G60780.1;AT5G14570.1	7	transporter, major facilitator family, putative, expressed	n	link	link	184.158	7e-26	n	12.5	0	87.5	n			PF03174.9	Chitobiase/beta-hexosaminidase C-terminal domain	no	1	light_green	some_plants	GO:0016021;GO:0015112;GO:0055085;GO:0005886
Ath	788_1	AT4G18372.1	1	LSM domain containing protein, expressed	AT5G44500.2;AT5G44500.1	1	LSM domain containing protein, expressed	n	link	link	48.7738	0.0003	n	33.3333	0	66.6667	n			PF01423.18	LSM domain	homotypic	1
Ath	795_1	AT4G26483.1	1	nicotianamine synthase, putative, expressed	AT5G56080.1;AT1G56430.1;AT1G09240.1;AT5G04950.1	4	nicotianamine synthase, putative, expressed	n	link	link	228.132	4e-20	n	20	0	80	n			no_domain	no_domain		0
Ath	804_1	AT4G22870.1	1	leucoanthocyanidin dioxygenase, putative, expressed	AT4G22880.2;AT4G22880.1;AT5G08640.2;AT5G08640.1;AT5G43935.1;AT5G63600.1;AT5G05600.1;AT5G63600.2;AT4G10490.1;AT2G36690.1;AT1G44090.1;AT5G20400.1;AT3G11180.1;AT3G11180.2;AT4G25310.1;AT3G21420.1;AT5G63590.1;AT5G51810.1;AT5G54000.1;AT1G49390.1;AT2G38240.1;AT1G78550.1;AT1G17020.1;AT4G25420.1;AT4G25300.2;AT1G80340.1;AT4G25300.1;AT1G12010.1;AT5G20550.1;AT4G10500.1;AT1G62380.1;AT1G60980.1;AT5G07200.1;AT1…	88	leucoanthocyanidin dioxygenase, putative, expressed;flavonol synthase/flavanone 3-hydroxylase, putative, expressed;naringenin,2-oxoglutarate 3-dioxygenase, putative, expressed;gibberellin 20 oxidase 2, putative, expressed	n	link	link	414.347	2e-74	n	0.952381	3.80952	95.2381	n			PF03171.16	2OG-Fe(II) oxygenase superfamily	homotypic	1
Ath	811_1	AT4G26460.1	1	not_annotated	AT4G26420.2;AT4G26420.1;AT5G56300.1;AT3G44840.1;AT3G44860.1;AT3G44870.1;AT1G68040.1;AT5G55250.1;AT5G38780.1;AT5G55250.2;AT5G38100.1;AT3G11480.1	10	jasmonate O-methyltransferase, putative, expressed;SAM dependent carboxyl methyltransferase, putative, expressed	n	link	link	238.078	2e-19	n	7.14286	7.14286	85.7143	n			no_domain	no_domain		0
Ath	815_1	AT4G01335.1	1	not_annotated	AT2G02955.1	1	MEE12, putative, expressed	n	link	link	204.93	2e-16	n	33.3333	33.3333	33.3333	n			no_domain	no_domain		0
Ath	841_1	AT4G19630.1	1	HSF-type DNA-binding domain containing protein, expressed	AT4G18870.1;AT3G24520.1;AT4G13980.1;AT4G17750.1;AT2G26150.1;AT3G02990.1;AT3G22830.1;AT5G03720.1;AT5G43840.1;AT5G16820.2;AT5G16820.1;AT1G67970.1;AT1G32330.1;AT3G51910.1;AT1G46264.1;AT3G63350.1;AT4G36990.1;AT4G11660.1;AT5G54070.1;AT5G62020.1;AT5G45710.1;AT4G18880.1	21	HSF-type DNA-binding domain containing protein, expressed;heat stress transcription factor, putative, expressed	n	link	link	229.025	2e-16	n	4	8	88	n			PF00447.13	HSF-type DNA-binding	homotypic	1
Ath	845_1	AT4G04957.1	1	hhH-GPD superfamily base excision DNA repair protein, expressed	AT2G36490.1;AT5G04560.1;AT5G04560.2;AT3G10010.1;AT1G31150.1;AT4G34060.1	5	hhH-GPD superfamily base excision DNA repair protein, expressed;not_annotated	n	link	link	163.834	6e-18	n	14.2857	0	85.7143	n			no_domain	no_domain		0	light_green	some_plants	GO:0031936;GO:0006306;GO:0006284;GO:0080111;GO:0005634;GO:0019104;GO:0003906;GO:0005515
Ath	848_1	AT4G05270.1	1	RAD23 DNA repair protein, putative, expressed	AT4G05310.1;AT4G03360.1;AT4G02950.1;AT4G05260.1;AT4G05250.1;AT4G03370.1;AT4G02970.1;AT4G03350.1;AT5G38470.2;AT5G38470.1;AT1G79650.3;AT1G79650.1;AT1G79650.2;AT1G16190.1;AT1G79650.4	11	not_annotated;RAD23 DNA repair protein, putative, expressed;ubiquitin family protein, expressed	n	link	link	290.699	4e-54	n	5.55556	11.1111	83.3333	y	AT4G05270.1	AT1G16190.1;AT1G79650.4;AT5G38470.1	PF00240.19;PF14560.2;PF11976.4	Ubiquitin family;Ubiquitin-like domain;Ubiquitin-2 like Rad60 SUMO-like	homotypic;no;homotypic	3
Ath	858_1	AT4G12334.1	1	not_annotated	AT4G22710.1;AT4G22690.1;AT4G12300.1;AT4G12330.1;AT5G44620.1;AT4G12320.1;AT4G12310.1;AT2G25160.1;AT3G26310.1;AT3G20940.1	10	cytochrome P450, putative, expressed;cytochrome P450 71E1, putative, expressed	n	link	link	211.246	1e-28	n	9.09091	0	90.9091	n			no_domain	no_domain		0
Ath	859_1	AT4G10845.1	1	not_annotated	AT4G38760.1	1	expressed protein	n	link	link	-27.1471	2e-17	n	50	0	50	n			no_domain	no_domain		0
Ath	865_1	AT4G28775.1	1	not_annotated	AT1G78640.1;AT2G33720.1;AT4G02870.1	3	not_annotated;B3 DNA binding domain containing protein, expressed	n	link	link	188.108	3e-05	n	25	0	75	n			PF02362.17	B3 DNA binding domain	no	1
Ath	871_1	AT4G03040.1	1	not_annotated	AT3G60040.1;AT2G02630.1	2	PPR repeat domain containing protein, putative, expressed;DC1 domain-containing protein, putative, expressed	n	link	link	132.428	0.0008	n	16.6667	50	33.3333	n			PF03107.12	C1 domain	no	1
Ath	885_1	AT4G35295.1	1	GHMP kinases ATP-binding protein, putative, expressed	AT2G17265.1	1	GHMP kinases ATP-binding protein, putative, expressed	n	link	link	211.054	2e-18	n	50	0	50	n			no_domain	no_domain		0
Ath	886_1	AT4G00651.1	1	superoxide dismutase, chloroplast, putative, expressed	AT5G51100.1	1	superoxide dismutase, chloroplast, putative, expressed	n	link	link	314.336	5e-33	n	50	0	50	n			no_domain	no_domain		0
Ath	887_1	AT4G24204.1	1	zinc finger, C3HC4 type domain containing protein, expressed	AT2G38185.3;AT2G38185.4;AT2G38185.2;AT2G38185.1;AT2G38195.2;AT2G38195.1;AT1G54150.1;AT2G38220.1;AT1G63900.1;AT1G63900.2;AT5G01450.1;AT3G09770.1;AT3G53410.1;AT5G19080.1;AT5G03200.1;AT1G59560.1;AT4G03000.2;AT4G03000.1;AT3G06140.1;AT3G01650.1;AT4G14365.1;AT2G35330.2;AT2G35330.1;AT2G27950.1;AT3G23280.2;AT3G23280.1;AT1G32530.1;AT5G01960.1;AT2G26350.1;AT1G03365.1;AT1G68820.1;AT5G04460.3;AT5G04460.1;AT4…	25	zinc finger, C3HC4 type domain containing protein, expressed;zinc finger family protein, putative, expressed;expressed protein;zinc finger, RING-type, putative, expressed	n	link	link	223.45	7e-12	n	2.5641	10.2564	87.1795	n			PF13920.2;PF13923.2;PF00097.21;PF14634.2;PF13639.2;PF09009.6	Zinc finger, C3HC4 type (RING finger);Zinc finger, C3HC4 type (RING finger);Zinc finger, C3HC4 type (RING finger);zinc-RING finger domain;Ring finger domain;Exotoxin A catalytic	homotypic;homotypic;homotypic;no;homotypic;homotypic	6
Ath	889_1	AT4G00280.1	1	not_annotated	AT2G19210.1;AT2G19230.1;AT4G29990.1;AT2G19190.1;AT4G29180.2;AT4G29180.1;AT1G05700.1;AT4G29450.1	7	senescence-induced receptor-like serine/threonine-protein kinase precursor, putative, expressed;light repressible receptor protein kinase, putative, expressed;receptor-like protein kinase, putative, expressed	n	link	link	166.674	3e-12	n	11.1111	0	88.8889	n			no_domain	no_domain		0
Ath	893_1	AT4G05340.1	1	mitochondrial chaperone BCS1, putative, expressed	AT1G43910.1;AT3G50940.1;AT3G50930.1;AT2G18193.1;AT5G40000.1;AT2G18190.1;AT5G17760.1;AT3G28600.1;AT3G28610.1;AT5G17730.1;AT5G17740.1;AT3G28580.1;AT3G28570.1;AT5G40010.1;AT4G25835.1;AT5G17750.1;AT5G57480.1;AT3G28540.2;AT3G28540.1;AT3G28520.1;AT3G28510.1;AT4G30250.1;AT2G46620.1;AT3G29800.1;AT2G26140.1;AT4G23940.1;AT1G03000.1;AT1G53780.3;AT1G53780.1;AT1G53780.2	27	mitochondrial chaperone BCS1, putative, expressed;ATPase 3, putative, expressed	n	link	link	292.362	2e-33	n	3.125	3.125	93.75	n			no_domain	no_domain		0
Ath	907_1	AT4G30740.1	1	expressed protein	AT4G30710.1;AT4G30710.2;AT2G24070.2;AT2G24070.1;AT1G49890.1;AT3G19570.1;AT3G19570.2	4	expressed protein	n	link	link	333.104	7e-52	n	12.5	0	87.5	n			no_domain	no_domain		0
Ath	909_1	AT4G04632.1	1	STE_MEKK_ste11_MAP3K.5 - STE kinases include homologs to sterile 7, sterile 11 and sterile 20 from yeast, expressed	AT3G45670.1;AT3G46140.1;AT3G45790.1;AT3G46160.1;AT3G50310.1;AT5G55090.1;AT4G36950.1;AT4G26890.1;AT3G06030.1;AT2G30040.1;AT1G07150.2;AT1G07150.1;AT5G67080.1;AT2G32510.1;AT1G54960.1;AT1G09000.1;AT1G63700.1;AT1G05100.1;AT1G53570.5;AT1G53570.4;AT1G53570.3;AT1G53570.2;AT1G53570.1;AT2G42550.1;AT5G66850.1;AT5G27510.1;AT2G05060.1;AT2G41930.1;AT4G12020.2;AT4G12020.3;AT4G08500.1;AT5G27790.1;AT4G08470.1;AT4…	101	STE_MEKK_ste11_MAP3K.5 - STE kinases include homologs to sterile 7, sterile 11 and sterile 20 from yeast, expressed;STE_MEKK_ste11_MAP3K.8 - STE kinases include homologs to sterile 7, sterile 11 and sterile 20 from yeast, expressed;STE_MEKK_ste11_MAP3K.2 - STE kinases include homologs to sterile 7, sterile 11 and sterile 20 from yeast, expressed;STE_MEKK_ste11_MAP3K.13 - STE kinases include homol…	n	link	link	352.788	1e-65	n	0.740741	0.740741	98.5185	y	AT4G04632.1	AT1G32320.1;AT3G08720.1;AT4G29810.2;AT3G21220.1;AT1G53165.3;AT1G69220.1;AT3G15220.1;AT3G18040.1;AT1G51660.1;AT1G18350.1;AT1G73500.1;AT5G56580.1;AT3G08730.1;AT4G26070.2	no_domain	no_domain		0	light_green	some_plants	GO:0005634;GO:0006468;GO:0005524;GO:0004672
Ath	914_1	AT4G37682.1	1	not_annotated	AT4G37900.1;AT2G22660.2;AT2G22660.1	2	DUF1399 containing protein, putative, expressed	n	link	link	192.665	4e-14	n	25	0	75	n			no_domain	no_domain		0
Ath	933_1	AT4G25845.1	1	expressed protein	AT4G25850.2	1	oxysterol-binding protein, putative, expressed	n	link	link	579.471	9e-69	n	50	0	50	n			no_domain	no_domain		0
Ath	941_1	AT4G22440.1	1	not_annotated	AT4G22970.1;AT4G22970.2	1	Peptidase family C50, putative, expressed	n	link	link	80.5743	1e-07	n	25	25	50	n			no_domain	no_domain		0
Ath	944_1	AT4G21366.1	1	serine/threonine-protein kinase receptor precursor, putative, expressed	AT4G21380.1;AT1G65800.1;AT1G65790.1;AT4G38830.1;AT4G27290.1;AT4G23180.1;AT1G11340.1;AT4G11490.1;AT4G03230.1;AT4G23130.1;AT4G23130.2;AT4G27300.1;AT3G45860.1;AT4G23230.1;AT1G11350.1;AT1G11410.1;AT4G00970.1;AT4G23150.1;AT4G23300.1;AT4G23270.1;AT4G11530.1;AT4G23140.1;AT4G23140.2;AT4G23280.1;AT4G23160.1;AT4G23310.1;AT4G23200.1;AT4G05200.1;AT1G11330.1;AT1G11330.2;AT4G21390.1;AT1G61610.1;AT4G21410.1;AT4…	420	serine/threonine-protein kinase receptor precursor, putative, expressed;TKL_IRAK_DUF26-lc.12 - DUF26 kinases have homology to DUF26 containing loci, expressed;TKL_IRAK_DUF26-lc.10 - DUF26 kinases have homology to DUF26 containing loci, expressed;TKL_IRAK_DUF26-la.1 - DUF26 kinases have homology to DUF26 containing loci, expressed;TKL_IRAK_DUF26-lh.1 - DUF26 kinases have homology to DUF26 containi…	n	link	link	423.608	5e-49	n	0.2	0.4	99.4	y	AT4G21366.1	AT4G21380.1	no_domain	no_domain		0	light_green	some_plants	GO:0031625;GO:0005773;GO:0030246;GO:0004675;GO:0005524;GO:0046777;GO:0009506;GO:0048544
Ath	948_1	AT4G09784.1	1	histone deacetylase, putative, expressed	AT3G18520.2;AT3G18520.1	1	histone deacetylase, putative, expressed	n	link	link	245.127	9e-25	n	33.3333	0	66.6667	n			no_domain	no_domain		0
Ath	977_1	AT4G12382.1	1	OsFBDUF46 - F-box and DUF domain containing protein, expressed	AT4G00893.1;AT3G56470.1;AT4G12370.1;AT4G10660.1;AT1G57790.1;AT1G49360.1;AT3G18720.1;AT4G22660.1;AT4G22180.1;AT4G22170.1;AT4G22060.1;AT4G22165.1;AT5G66830.1;AT2G33190.1;AT4G22400.1;AT4G22030.1;AT4G17565.1;AT2G33200.1;AT4G18320.2;AT4G18320.1;AT3G61590.2;AT3G61590.1	20	OsFBX293 - F-box domain containing protein, expressed;OsFBX292 - F-box domain containing protein, expressed;OsFBDUF46 - F-box and DUF domain containing protein, expressed;OsFBDUF15 - F-box and DUF domain containing protein, expressed;OsFBDUF50 - F-box and DUF domain containing protein, expressed	n	link	link	314.863	4e-78	n	7.69231	7.69231	84.6154	n			PF00646.29;PF12937.3	F-box domain;F-box-like	heterotypic;homotypic	2
Ath	989_1	AT4G38092.1	1	expressed protein	AT3G04490.1	1	expressed protein	n	link	link	520.594	4e-52	n	50	0	50	n			no_domain	no_domain		0	light_green	some_dicots	GO:0005575;GO:0008150
Ath	994_1	AT4G07524.1	1	ras-related protein, putative, expressed	AT1G05810.1	1	ras-related protein, putative, expressed	n	link	link	124.801	7e-05	n	4.16667	91.6667	4.16667	n			no_domain	no_domain		0
Ath	1009_1	AT4G05553.1	1	not_annotated	AT2G07310.1	1	not_annotated	n	link	link	59.3332	4e-05	n	50	0	50	n			no_domain	no_domain		0
Ath	1016_1	AT4G20690.1	1	not_annotated	AT1G25025.1;AT1G25180.1;AT1G25112.1;AT1G24851.1	4	not_annotated	n	link	link	196.337	2e-07	n	20	0	80	n			no_domain	no_domain		0
Ath	1023_1	AT4G32785.1	1	expressed protein	AT3G63300.1;AT3G63300.2;AT5G43870.1;AT4G14740.2;AT4G14740.1;AT4G14740.3;AT3G22810.1;AT4G17350.1;AT5G47440.1;AT4G16670.1	7	expressed protein	n	link	link	373.967	4e-32	n	9.09091	0	90.9091	n			PF08458.6	Plant pleckstrin homology-like region	no	1
Ath	1027_1	AT4G24420.1	1	nucleolin, putative, expressed	AT5G03480.1;AT1G73490.1;AT1G73490.2;AT1G48920.1;AT3G55340.1;AT5G53700.1	5	nucleolin, putative, expressed;gar2, putative, expressed;RNA recognition motif containing protein, expressed	n	link	link	182.006	5e-07	n	10	30	60	n			PF14605.2;PF00076.18;PF14259.2;PF16367.1	Nup53/35/40-type RNA recognition motif;RNA recognition motif. (a.k.a. RRM, RBD, or RNP domain);RNA recognition motif (a.k.a. RRM, RBD, or RNP domain);RNA recognition motif	no;homotypic;homotypic;no	4
Ath	1039_1	AT1G24880.2	1	not_annotated	AT1G25054.1;AT1G24880.1	2	UDP-3-O- N-acetylglucosamine deacetylase, putative, expressed	n	link	link	260.096	1e-19	y	50	0	50	n			no_domain	no_domain		0
Ath	1050_1	AT1G77150.1	1	pentatricopeptide, putative, expressed	AT1G77170.1;AT2G45350.1;AT3G26782.1;AT5G43790.1;AT5G19020.1;AT5G66520.1;AT4G21065.2;AT4G21065.1;AT4G38010.1;AT3G29230.1;AT1G50270.1;AT5G56310.1;AT3G15930.1;AT5G40405.1;AT3G14330.1;AT3G05240.1;AT5G08510.1;AT4G21300.1;AT3G62890.1;AT2G22410.1;AT2G20540.1;AT5G40410.1;AT5G16860.1;AT4G14850.1;AT1G59720.1;AT1G34160.1;AT4G16835.1;AT1G17630.1;AT3G11460.1;AT2G22070.1;AT1G20230.1;AT1G05750.1;AT2G37320.1;AT4…	183	pentatricopeptide, putative, expressed;pentatricopeptide repeat protein PPR1106-17, putative, expressed;tetratricopeptide-like helical, putative, expressed;expressed protein	n	link	link	235.612	1e-38	n	0.534759	0	99.4652	n			PF01535.16;PF12854.3;PF13041.2	PPR repeat;PPR repeat;PPR repeat family	no;no;no	3
Ath	1061_1	AT1G65980.2	1	peroxiredoxin, putative, expressed	AT1G65990.1	1	peroxiredoxin, putative, expressed	n	link	link	424.716	6e-50	n	14.2857	71.4286	14.2857	n			PF08534.6;PF00578.17	Redoxin;AhpC/TSA family	homotypic;homotypic	2
Ath	1074_1	AT1G03660.1	1	expressed protein	AT1G03670.1;AT4G03500.1;AT4G03460.1;AT4G03470.1;AT4G03440.1;AT4G03450.1;AT4G14400.1;AT4G14400.3;AT4G14400.2;AT4G03490.2;AT4G03490.1;AT4G14390.1	9	ankyrin repeat family protein, putative, expressed;expressed protein	n	link	link	195.166	2e-14	n	7.69231	0	92.3077	n			PF13962.2;PF00335.16	Domain of unknown function;Tetraspanin family	no;homotypic	2
Ath	1076_1	AT1G10250.1	1	transcriptional repressor, putative, expressed	AT1G10450.1;AT1G59890.2;AT1G59890.1;AT1G59890.3;AT1G59890.4;AT1G70060.1;AT1G24190.1;AT1G24190.2;AT3G01320.2;AT3G01320.1;AT5G15020.2;AT5G15020.1	6	transcriptional repressor, putative, expressed	n	link	link	326.474	4e-39	n	7.69231	0	92.3077	n			no_domain	no_domain		0
Ath	1079_1	AT1G09483.1	1	IF, putative, expressed	AT1G09470.1;AT1G09470.2;AT5G26770.2;AT5G26770.1;AT3G05830.1;AT3G05830.2;AT5G26770.3	3	IF, putative, expressed	n	link	link	373.286	1e-49	n	12.5	0	87.5	n			no_domain	no_domain		0
Ath	1098_1	AT1G08005.1	1	not_annotated	AT1G07990.1;AT2G28360.1;AT3G45190.1	3	SIT4 phosphatase-associated protein domain containing protein, expressed	n	link	link	127.997	4e-16	n	25	0	75	n			no_domain	no_domain		0
Ath	1100_1	AT1G54730.1	1	transporter family protein, putative, expressed	AT1G54730.3;AT1G54730.2;AT1G08930.2;AT1G08930.1;AT5G18840.1;AT1G08920.3;AT1G08920.2;AT1G08920.1;AT2G48020.2;AT2G48020.1;AT3G05155.1;AT3G05400.1;AT3G05150.1;AT3G20460.1;AT1G08890.1;AT3G05160.2;AT3G05160.1;AT1G08900.3;AT1G08900.2;AT1G08900.1;AT5G27360.1;AT3G05165.5;AT3G05165.4;AT3G05165.3;AT3G05165.2;AT3G05165.1;AT5G27350.1;AT1G19450.1;AT1G75220.1;AT4G04750.1	18	transporter family protein, putative, expressed	n	link	link	270.784	2e-35	y	3.22581	0	96.7742	n			no_domain	no_domain		0
Ath	1109_1	AT1G63855.2	1	AGAP001222-PA, putative, expressed	AT1G79915.1;AT4G35987.1;AT5G27400.1;AT5G27410.2;AT1G08125.2;AT1G08125.1;AT2G26810.2;AT2G26810.1;AT5G49560.1	7	expressed protein;AGAP009131-PA, putative, expressed;GA20663-PA, putative, expressed;aminotransferase domain containing protein, putative, expressed	n	link	link	128.334	5e-07	n	6.25	37.5	56.25	n			PF10294.5;PF06325.9;PF02475.12;PF03602.11;PF05175.10;PF01135.15	Lysine methyltransferase;Ribosomal protein L11 methyltransferase (PrmA);Met-10+ like-protein;Conserved hypothetical protein 95;Methyltransferase small domain;Protein-L-isoaspartate(D-aspartate) O-methyltransferase (PCMT)	homotypic;homotypic;homotypic;homotypic;homotypic;homotypic	6
Ath	1118_1	AT1G07300.1	1	expressed protein	AT2G29640.1	1	josephin, putative, expressed	n	link	link	398.474	4e-38	n	33.3333	33.3333	33.3333	n			no_domain	no_domain		0	light_green	some_dicots	GO:0008242;GO:0005634
Ath	1122_1	AT1G47885.1	1	phytosulfokine receptor precursor, putative, expressed	AT1G47890.1;AT3G11010.1;AT5G27060.1;AT1G45616.1;AT3G11080.1;AT3G05650.1;AT3G28890.2;AT3G28890.1;AT4G13820.1;AT2G33050.1;AT3G05660.1;AT4G20940.1;AT2G32660.1;AT4G13810.2;AT4G13810.1;AT5G49290.1;AT2G25470.1;AT2G33020.1;AT5G25910.1;AT1G74190.1;AT4G13880.1;AT1G74200.1;AT2G33080.1;AT2G25440.1;AT1G58190.2;AT2G25790.1;AT3G23010.1;AT3G25020.1;AT5G61480.1;AT2G33060.1;AT2G13800.1;AT1G74180.1;AT3G24982.1;AT5…	143	verticillium wilt disease resistance protein precursor, putative, expressed;verticillium wilt disease resistance protein, putative, expressed;disease resistance protein SlVe2 precursor, putative, expressed;NL0E, putative, expressed	n	link	link	207.505	1e-13	n	0.617284	2.46914	96.9136	n			PF12799.3;PF13855.2;PF00560.29	Leucine Rich repeats (2 copies);Leucine rich repeat;Leucine Rich Repeat	homotypic;homotypic;homotypic	3
Ath	1128_1	AT1G70860.2	1	not_annotated	AT1G70830.4;AT1G70830.1;AT1G70850.3;AT1G70850.1	2	pathogenesis-related Bet v I family protein, putative, expressed	n	link	link	276.671	9e-30	n	3.57143	82.1429	14.2857	n			no_domain	no_domain		0	light_green	some_dicots	GO:0006952;GO:0005634;GO:0003674;GO:0009507
Ath	1131_1	AT1G63220.2	1	C2 domain containing protein, putative, expressed	AT3G07940.1;AT4G21160.4;AT4G21160.3;AT4G21160.2;AT4G21160.1;AT4G05330.1	3	stromal membrane-associated protein, putative, expressed	n	link	link	169.88	7e-06	n	5	65	30	n			PF00168.26	C2 domain	homotypic	1	light_green	some_plants	GO:0032312;GO:0005634;GO:0008060;GO:0008270
Ath	1139_1	AT1G50760.1	1	expressed protein	AT1G50790.1;AT1G50820.1;AT1G50770.1;AT1G51538.1;AT1G50750.1;AT4G16050.1;AT5G18510.1;AT1G50830.1;AT1G32120.1;AT2G04865.1	10	expressed protein;plant viral response family protein, putative, expressed	n	link	link	207.261	2e-36	n	9.09091	0	90.9091	n			no_domain	no_domain		0	light_green	some_dicots	GO:0008150;GO:0003674;GO:0009507
Ath	1140_1	AT1G54720.1	1	not_annotated	AT1G08930.2;AT1G08930.1	1	transporter family protein, putative, expressed	n	link	link	185.404	4e-10	n	33.3333	0	66.6667	n			no_domain	no_domain		0
Ath	1147_1	AT1G74990.1	1	zinc finger, C3HC4 type domain containing protein, expressed	AT2G42030.1;AT3G58030.4;AT3G58030.3;AT3G58030.2;AT3G58030.1;AT2G44410.1;AT1G18660.4;AT1G18660.3;AT1G18660.2;AT1G18660.1;AT2G26350.1;AT3G24800.1;AT5G01960.1;AT1G65040.2;AT2G44950.1;AT1G65040.1;AT3G26730.1;AT1G65040.3;AT5G39550.1;AT3G20010.1;AT5G43530.1;AT4G01270.1;AT3G16600.1;AT2G32950.1;AT1G61140.1;AT1G61140.3;AT3G27330.1;AT1G50410.1;AT1G66040.1;AT1G66050.1;AT1G01350.1;AT5G06420.2;AT5G06420.1;AT4…	41	zinc finger, C3HC4 type domain containing protein, expressed;ATP-dependent protease, putative, expressed	n	link	link	259.954	2e-25	n	1.40845	21.1268	77.4648	n			PF13920.2;PF13639.2;PF13923.2;PF00097.21;PF15227.2;PF14634.2;PF13445.2;PF12678.3;PF12861.3;PF11789.4;PF05290.7;PF04641.8;PF16685.1;PF14570.2	Zinc finger, C3HC4 type (RING finger);Ring finger domain;Zinc finger, C3HC4 type (RING finger);Zinc finger, C3HC4 type (RING finger);zinc finger of C3HC4-type, RING;zinc-RING finger domain;RING-type zinc-finger;RING-H2 zinc finger;Anaphase-promoting complex subunit 11 RING-H2 finger;Zinc-finger of the MIZ type in Nse subunit;Baculovirus immediate-early protein (IE-0);Rtf2 RING-finger;zinc RING fi…	homotypic;homotypic;homotypic;homotypic;no;no;no;homotypic;no;no;no;no;no;heterotypic	14
Ath	1153_1	AT1G35375.1	1	not_annotated	AT2G14800.1	1	not_annotated	n	link	link	165.911	0.001	n	50	0	50	n			no_domain	no_domain		0
Ath	1157_1	AT1G48190.1	1	not_annotated	AT4G39580.1;AT4G39590.1;AT1G61540.1;AT4G39550.1;AT4G11770.1;AT4G11745.1;AT2G21950.1;AT2G44630.1;AT5G49000.1;AT5G49000.2;AT4G39756.1;AT4G11750.1;AT1G60570.1;AT3G24610.1;AT4G19330.1;AT4G34170.1;AT5G51250.1;AT3G43710.1;AT4G39753.1;AT2G03460.1;AT4G19870.2;AT4G19870.1;AT4G23580.1;AT4G39560.2;AT4G39560.1;AT1G19930.1;AT2G22030.1;AT4G39570.1;AT4G39290.1	26	OsFBK19 - F-box domain and kelch repeat containing protein, expressed;OsFBK14 - F-box domain and kelch repeat containing protein, expressed;OsFBK21 - F-box domain and kelch repeat containing protein, expressed;OsFBK7 - F-box domain and kelch repeat containing protein, expressed	n	link	link	96.0874	2e-19	n	3.22581	3.22581	93.5484	n			PF01344.21;PF13964.2;PF07646.11;PF13418.2;PF03835.11	Kelch motif;Kelch motif;Kelch motif;Galactose oxidase, central domain;Rad4 transglutaminase-like domain	homotypic;no;no;no;heterotypic	5
Ath	1172_1	AT1G26815.1	1	not_annotated	AT1G22000.1;AT5G44850.1;AT5G40750.1;AT3G53550.1;AT1G05080.1;AT5G52460.1	6	expressed protein;not_annotated;OsFBO11 - F-box and other domain containing protein, expressed;OsFBX198 - F-box domain containing protein, expressed	n	link	link	138.35	7e-14	n	14.2857	0	85.7143	n			no_domain	no_domain		0
Ath	1187_1	AT1G31620.1	1	not_annotated	AT1G30790.1;AT1G32660.1	2	OsFBO21 - F-box and other domain containing protein, expressed	n	link	link	167.401	2e-05	n	33.3333	0	66.6667	n			no_domain	no_domain		0
Ath	1189_1	AT1G50350.1	1	zinc finger, C3HC4 type domain containing protein, expressed	AT3G19950.1	1	zinc finger, C3HC4 type domain containing protein, expressed	n	link	link	143.712	7e-29	n	50	0	50	n			PF14369.2	zinc-ribbon	no	1
Ath	1204_1	AT1G61575.1	1	not_annotated	AT1G11300.1;AT1G11330.2;AT1G11330.1;AT1G61480.1;AT1G61460.1;AT1G61500.1;AT1G61420.1;AT1G61490.1;AT1G61550.1;AT1G61390.1;AT1G61390.2;AT1G61430.1;AT4G27300.1	11	carbohydrate binding protein, putative, expressed;KI domain interacting kinase 1, putative, expressed;serine/threonine-protein kinase receptor precursor, putative, expressed	n	link	link	93.3149	4e-08	n	7.14286	0	92.8571	n			no_domain	no_domain		0
Ath	1208_1	AT1G21470.1	1	ATP-dependent Clp protease ATP-binding subunit clpA homolog CD4B,chloroplast precursor, putative, expressed	AT5G50920.1;AT3G48870.2;AT3G48870.1	2	ATP-dependent Clp protease ATP-binding subunit clpA homolog CD4B,chloroplast precursor, putative, expressed	n	link	link	56.5346	2e-10	n	25	0	75	n			PF02861.16	Clp amino terminal domain, pathogenicity island component	homotypic	1
Ath	1222_1	AT1G48145.1	1	not_annotated	AT1G50790.1;AT1G50750.1;AT1G50770.1	3	expressed protein	n	link	link	287.938	2e-31	n	20	20	60	n			no_domain	no_domain		0
Ath	1225_1	AT1G58160.1	1	not_annotated	AT2G25980.1;AT1G60110.1;AT1G57570.1;AT1G60095.1;AT1G33790.2;AT1G60130.1;AT1G52050.1;AT5G28520.1;AT1G33790.1;AT5G38550.1;AT5G35940.1;AT1G52110.1;AT5G35950.1;AT3G16430.2;AT3G16430.1;AT5G49850.1;AT1G52040.1;AT1G52070.1;AT1G52060.1;AT5G49870.1;AT1G52000.1;AT1G52130.1;AT3G16420.3;AT3G16420.2;AT3G16420.1;AT1G61230.1;AT3G16410.1;AT5G38540.1;AT1G52100.2;AT1G52100.1;AT1G52120.1;AT3G16460.2;AT3G16460.1;AT2…	39	jacalin-like lectin domain containing protein, expressed	n	link	link	366.152	3e-31	n	1.66667	3.33333	95	n			PF01419.13	Jacalin-like lectin domain	homotypic	1
Ath	1227_1	AT1G67635.1	1	phosphatidylinositol 3- and 4-kinase family protein, putative, expressed	AT1G27570.1;AT1G27570.2;AT1G64460.1;AT2G46500.2;AT2G46500.1;AT5G24240.1	4	ESP4, putative, expressed;phosphatidylinositol 3- and 4-kinase family protein, putative, expressed	n	link	link	185.491	4e-09	n	14.2857	0	85.7143	n			no_domain	no_domain		0
Ath	1249_1	AT1G10220.2	1	not_annotated	AT1G10220.1	1	ZCF37, putative, expressed	n	link	link	546	3e-74	y	50	0	50	n			no_domain	no_domain		0
Ath	1253_1	AT1G74088.2	1	glycosyl transferase 8 domain containing protein, putative, expressed	AT1G18580.1;AT2G20810.1	2	glycosyl transferase 8 domain containing protein, putative, expressed	n	link	link	209.979	7e-26	n	50	0	50	n			no_domain	no_domain		0
Ath	1269_1	AT1G53705.1	1	not_annotated	AT3G29750.1;AT3G42723.1;AT3G30770.1	3	not_annotated	n	link	link	261.455	5e-22	n	14.2857	42.8571	42.8571	n			no_domain	no_domain		0
Ath	1271_1	AT1G44674.1	1	expressed protein	AT1G27000.1;AT2G02730.2;AT2G02730.1;AT1G04960.2;AT1G04960.1	3	expressed protein	n	link	link	148.397	9e-20	n	16.6667	0	83.3333	n			PF04513.8;PF08317.7;PF06009.8;PF05667.7	Baculovirus polyhedron envelope protein, PEP, C terminus;Spc7 kinetochore protein;Laminin Domain II;Protein of unknown function (DUF812)	no;no;no;no	4
Ath	1276_1	AT1G49930.1	1	alanyl-tRNA synthetase, putative, expressed	AT5G22800.1	1	alanyl-tRNA synthetase, putative, expressed	n	link	link	239.696	7e-15	n	50	0	50	n			no_domain	no_domain		0
Ath	1280_1	AT1G48720.1	1	not_annotated	AT3G20980.1;AT3G21000.1	2	not_annotated	n	link	link	122.772	9e-07	n	33.3333	0	66.6667	n			PF13961.2	Domain of unknown function (DUF4219)	no	1	light_green	some_plants	GO:0005575;GO:0003674;GO:0008150
Ath	1286_1	AT1G27550.1	1	not_annotated	AT1G27580.1;AT1G27540.2;AT1G27540.1;AT5G25290.1;AT2G14500.1;AT4G10820.1;AT3G22345.1;AT2G24080.1;AT4G22060.1;AT5G25300.1;AT4G22180.1;AT3G03730.1;AT4G22165.1;AT1G10110.1;AT4G12820.1;AT4G12810.1;AT5G38270.1;AT2G14290.1	17	not_annotated;OsFBDUF3 - F-box and DUF domain containing protein, expressed;OsFBDUF4 - F-box and DUF domain containing protein, expressed;expressed protein;OsFBDUF15 - F-box and DUF domain containing protein, expressed;OsFBDUF54 - F-box and DUF domain containing protein, expressed;OsFBDUF60 - F-box and DUF domain containing protein, expressed	n	link	link	188.305	7e-33	n	5.26316	0	94.7368	n			no_domain	no_domain		0
Ath	1288_1	AT1G64020.1	1	expressed protein	AT1G64030.1;AT1G62170.1;AT1G62170.2;AT2G14540.1;AT1G47710.1;AT2G25240.1;AT3G45220.1;AT2G35580.1;AT2G26390.1	8	serpin domain containing protein, putative, expressed	n	link	link	278.029	8e-39	n	9.09091	9.09091	81.8182	n			PF00079.16	Serpin (serine protease inhibitor)	homotypic	1
Ath	1297_1	AT1G60000.2	1	not_annotated	AT1G60000.1	1	RNA recognition motif containing protein, putative, expressed	n	link	link	369.739	3e-40	y	50	0	50	n			no_domain	no_domain		0
Ath	1301_1	AT1G68420.1	1	tRNA synthetases class II domain containing protein, expressed	AT5G56680.1;AT1G70980.1;AT4G17300.1;AT3G07420.1;AT4G31180.2;AT4G31180.1;AT4G26870.1	6	tRNA synthetases class II domain containing protein, expressed	n	link	link	262.625	8e-30	n	12.5	0	87.5	y	AT1G68420.1	AT4G31180.1;AT4G26870.1	no_domain	no_domain		0
Ath	1307_1	AT1G09995.1	1	helicase, putative, expressed	AT1G79890.1	1	helicase, putative, expressed	n	link	link	248.574	2e-25	n	50	0	50	n			no_domain	no_domain		0
Ath	1308_1	AT1G61410.1	1	XRCC4, putative, expressed	AT3G23100.2;AT3G23100.1	1	XRCC4, putative, expressed	n	link	link	530	8e-69	n	33.3333	0	66.6667	n			no_domain	no_domain		0	light_green	some_dicots	GO:0006310;GO:0008022;GO:0006302;GO:0005634;GO:0003824;GO:0003677;GO:0005524
Ath	1310_1	AT1G60830.1	1	RNA recognition motif containing protein, expressed	AT1G60900.1;AT4G36690.4;AT4G36690.1;AT4G36690.2;AT4G36690.3;AT1G30480.1;AT2G16940.2;AT2G16940.3;AT2G16940.1	4	RNA recognition motif containing protein, expressed;G-patch domain containing protein, expressed;RNA recognition motif containing protein, putative, expressed	n	link	link	214.653	3e-72	n	10	0	90	n			PF00076.18;PF13893.2;PF14259.2	RNA recognition motif. (a.k.a. RRM, RBD, or RNP domain);RNA recognition motif. (a.k.a. RRM, RBD, or RNP domain);RNA recognition motif (a.k.a. RRM, RBD, or RNP domain)	homotypic;homotypic;homotypic	3	light_green	some_dicots	GO:0005634;GO:0006397;GO:0003723;GO:0000166
Ath	1321_1	AT1G18773.1	1	acyl-protein thioesterase, putative, expressed	AT4G22300.1	1	acyl-protein thioesterase, putative, expressed	n	link	link	190.74	2e-17	n	33.3333	33.3333	33.3333	n			PF00326.17;PF12146.4	Prolyl oligopeptidase family;Serine aminopeptidase, S33	homotypic;no	2	light_green	some_plants	GO:0004091;GO:0009814;GO:0010363;GO:0005886
Ath	1324_1	AT1G06340.1	1	agenet domain containing protein, expressed	AT1G09320.1;AT1G26540.1;AT3G06520.1;AT2G47230.1;AT2G47230.2;AT1G11420.1;AT1G68580.2;AT1G03300.1;AT5G58610.1;AT3G62300.1;AT3G62300.2;AT5G23800.1;AT4G32440.3;AT1G68580.1;AT5G20030.1;AT4G32440.2;AT4G32440.1;AT4G17330.1	13	agenet domain containing protein, putative, expressed;agenet domain containing protein, expressed;PHD finger family protein, putative, expressed	n	link	link	286.534	2e-19	n	5.26316	0	94.7368	n			PF05641.8	Agenet domain	no	1	light_green	all_dicots	GO:0005634;GO:0009688;GO:0003723
Ath	1334_1	AT1G34046.1	1	not_annotated	AT1G34050.1;AT5G54700.1;AT1G10340.2;AT1G10340.1;AT2G24600.2;AT2G24600.1;AT2G24600.4;AT2G24600.3;AT5G54710.1;AT5G50140.1	6	ankyrin repeat-containing protein, putative, expressed;expressed protein;ankyrin repeat family protein, putative, expressed	n	link	link	267.44	1e-42	n	9.09091	0	90.9091	n			PF13637.2;PF13857.2;PF12796.3;PF13606.2;PF00023.26	Ankyrin repeats (many copies);Ankyrin repeats (many copies);Ankyrin repeats (3 copies);Ankyrin repeat;Ankyrin repeat	homotypic;heterotypic;homotypic;no;homotypic	5
Ath	1339_1	AT1G76230.1	1	not_annotated	AT1G75860.1;AT1G20100.1	2	expressed protein	n	link	link	189.05	6e-06	n	25	25	50	n			no_domain	no_domain		0
Ath	1341_1	AT1G01130.1	1	CAMK_KIN1/SNF1/Nim1_like.15 - CAMK includes calcium/calmodulin depedent protein kinases, expressed	AT1G01140.2;AT1G01140.1;AT1G01140.3;AT1G30270.1;AT5G21326.1;AT2G26980.4;AT2G26980.3;AT5G35410.1	5	CAMK_KIN1/SNF1/Nim1_like.15 - CAMK includes calcium/calmodulin depedent protein kinases, expressed;CAMK_KIN1/SNF1/Nim1_like.28 - CAMK includes calcium/calmodulin depedent protein kinases, expressed;CAMK_KIN1/SNF1/Nim1_like.37 - CAMK includes calcium/calmodulin depedent protein kinases, expressed;CAMK_KIN1/SNF1/Nim1_like.27 - CAMK includes calcium/calmodulin depedent protein kinases, expressed	n	link	link	170.747	2e-12	n	10	10	80	n			PF02149.15	Kinase associated domain 1	no	1
Ath	1353_1	AT1G23610.1	1	not_annotated	AT1G23640.1;AT1G23600.1;AT2G27670.1;AT1G23690.2;AT1G23690.1;AT1G23580.1;AT1G23660.1;AT1G23670.2;AT1G23570.1;AT1G23570.2;AT1G23520.1	9	OBP32pep, putative, expressed	n	link	link	186.507	2e-16	n	5.88235	29.4118	64.7059	n			no_domain	no_domain		0
Ath	1363_1	AT1G36020.1	1	not_annotated	AT1G35530.1;AT1G35530.2	1	not_annotated	n	link	link	430.09	6e-54	n	33.3333	0	66.6667	n			no_domain	no_domain		0	light_green	some_plants	GO:0045128;GO:0008026;GO:0000724;GO:0005634;GO:0006261;GO:0003677;GO:0005524
Ath	1365_1	AT1G75335.1	1	not_annotated	AT5G60030.1	1	expressed protein	n	link	link	304.845	3e-33	n	50	0	50	n			no_domain	no_domain		0
Ath	1367_1	AT1G15385.1	1	not_annotated	AT4G16790.1	1	glycoprotein, putative, expressed	n	link	link	123.649	4e-05	n	50	0	50	n			PF05553.7	Cotton fibre expressed protein	no	1	light_green	some_dicots	GO:0005634
Ath	1369_1	AT1G69470.1	1	heat shock protein DnaJ, putative, expressed	AT5G53150.1	1	dnaJ domain containing protein, expressed	n	link	link	153.412	0.0002	n	50	0	50	n			PF00226.27	DnaJ domain	homotypic	1
Ath	1378_1	AT1G23680.1	1	not_annotated	AT1G23600.1;AT1G23520.1;AT1G23580.1;AT1G23570.2;AT1G23570.1;AT1G23690.2;AT1G23690.1;AT1G23640.1;AT1G23560.1;AT2G27670.1;AT1G23660.1;AT1G70480.1;AT1G70480.2	10	OBP32pep, putative, expressed	n	link	link	242.587	2e-12	n	5.26316	26.3158	68.4211	n			PF02713.10	Domain of unknown function DUF220	no	1
Ath	1387_1	AT1G63390.1	1	flavin-containing monooxygenase family protein, putative, expressed	AT1G62600.1;AT1G62620.1;AT1G63370.1;AT1G62560.1;AT1G65860.1;AT1G12160.1;AT1G12140.2;AT1G12140.1;AT1G62570.1;AT1G62540.1;AT1G12130.1;AT1G63340.1;AT1G12200.1;AT1G62580.1;AT5G07800.1;AT5G61290.1;AT4G16310.1;AT5G53460.3;AT5G53460.2;AT5G53460.1;AT1G19250.1;AT5G45180.1;AT5G14220.2;AT3G10390.1;AT5G14220.1;AT3G59050.1	22	flavin-containing monooxygenase family protein, putative, expressed	n	link	link	521.175	2e-73	n	3.7037	0	96.2963	n			PF13450.2;PF01266.20;PF00890.20;PF03486.10;PF13454.2;PF01593.20;PF12831.3;PF01494.15;PF01946.13;PF00070.23;PF01134.18;PF01262.17;PF07991.8;PF03446.11;PF05834.8;PF02254.14;PF02558.12;PF03721.10;PF01488.16	NAD(P)-binding Rossmann-like domain;FAD dependent oxidoreductase;FAD binding domain;HI0933-like protein;FAD-NAD(P)-binding;Flavin containing amine oxidoreductase;FAD dependent oxidoreductase;FAD binding domain;Thi4 family;Pyridine nucleotide-disulphide oxidoreductase;Glucose inhibited division protein A;Alanine dehydrogenase/PNT, C-terminal domain;Acetohydroxy acid isomeroreductase, NADPH-binding…	homotypic;homotypic;homotypic;no;no;homotypic;heterotypic;homotypic;homotypic;homotypic;homotypic;homotypic;homotypic;homotypic;no;homotypic;homotypic;homotypic;homotypic	19
Ath	1398_1	AT1G77655.1	1	not_annotated	AT1G77650.1	1	OsFBX256 - F-box domain containing protein, expressed	n	link	link	129.719	0.0008	n	50	0	50	y	AT1G77655.1	AT1G77650.1	no_domain	no_domain		0
Ath	1402_1	AT1G50530.1	1	not_annotated	AT1G50570.2;AT1G50570.1	1	C2 domain containing protein, putative, expressed	n	link	link	204.867	4e-12	n	33.3333	0	66.6667	n			no_domain	no_domain		0
Ath	1412_1	AT1G30260.1	1	not_annotated	AT4G21060.1	1	galactosyltransferase family protein, putative, expressed	n	link	link	186.266	4e-12	n	50	0	50	n			no_domain	no_domain		0	light_green	some_dicots	GO:0005794;GO:0018258;GO:0035250;GO:0012505;GO:0010405
Ath	1418_1	AT1G35550.1	1	elongation factor Tu, putative, expressed	AT1G07930.2;AT5G60390.3;AT5G60390.1;AT1G07920.1;AT1G07940.2;AT1G07940.1;AT1G07930.1;AT5G60390.2;AT1G18070.3;AT1G18070.2;AT1G18070.1;AT5G10630.1;AT5G10630.2	6	elongation factor Tu, putative, expressed	n	link	link	213.713	3e-56	n	7.14286	0	92.8571	y	AT1G35550.1	AT5G10630.2	PF03143.13	Elongation factor Tu C-terminal domain	homotypic	1
Ath	1428_1	AT1G15772.1	1	not_annotated	AT1G15780.1;AT2G10440.2;AT2G10440.1	2	expressed protein	n	link	link	170.136	1e-10	n	25	0	75	n			no_domain	no_domain		0
Ath	1431_1	AT1G24159.1	1	not_annotated	AT1G70130.1;AT1G70110.1;AT4G29050.1;AT2G43700.1;AT3G59740.1;AT2G43690.1;AT3G59700.1	7	lectin-like receptor kinase 7, putative, expressed	n	link	link	208.805	2e-12	n	12.5	0	87.5	n			no_domain	no_domain		0
Ath	1444_1	AT1G11608.1	1	not_annotated	AT1G11620.1;AT3G16580.1;AT1G32430.1;AT3G18340.1;AT2G07120.1;AT2G14710.1;AT1G31510.1;AT3G21410.1;AT1G58090.1;AT2G17310.1;AT1G47390.1;AT3G16590.1	12	OsFBX331 - F-box domain containing protein, expressed;OsFBX153 - F-box domain containing protein, expressed;OsFBX220 - F-box domain containing protein, expressed;OsFBX440 - F-box domain containing protein, expressed;not_annotated;OsFBX323 - F-box domain containing protein, expressed;OsFBX385 - F-box domain containing protein, expressed;OsFBX436 - F-box domain containing protein, expressed	n	link	link	147.623	5e-14	n	7.14286	7.14286	85.7143	n			no_domain	no_domain		0
Ath	1446_1	AT1G07190.1	1	not_annotated	AT5G26860.1;AT3G05790.1;AT3G05780.1	3	OsLonP3 - Putative Lon protease homologue, expressed	n	link	link	93.0842	1e-09	n	25	0	75	n			no_domain	no_domain		0
Ath	1448_1	AT1G17200.2	1	membrane associated DUF588 domain containing protein, putative, expressed	AT5G62820.1	1	membrane associated DUF588 domain containing protein, putative, expressed	n	link	link	120.6	9e-05	n	6.25	87.5	6.25	n			no_domain	no_domain		0
Ath	1450_1	AT1G55546.1	1	expressed protein	AT3G13410.1	1	expressed protein	n	link	link	462.082	7e-54	n	50	0	50	n			no_domain	no_domain		0	light_green	some_plants	GO:0007033;GO:0007030;GO:0016049;GO:0005783;GO:0048193;GO:0006816;GO:0003674;GO:0009651;GO:0000902
Ath	1451_1	AT1G31812.1	1	acyl CoA binding protein, putative, expressed	AT5G53470.1;AT4G27780.1;AT3G05420.1;AT3G05420.2;AT5G27630.1;AT4G24230.1;AT4G24230.6;AT4G24230.5;AT4G24230.4;AT4G24230.3;AT4G24230.2	5	acyl-CoA-binding domain-containing protein 6, putative, expressed;ACBP4, putative, expressed	n	link	link	175.34	5e-11	n	8.33333	0	91.6667	y	AT1G31812.1	AT3G05420.2;AT4G24230.6;AT5G27630.1	PF00887.15	Acyl CoA binding protein	homotypic	1	red	all_species	GO:0009737;GO:0010288;GO:0010162;GO:0006869;GO:0070300;GO:0032791;GO:0010029;GO:0000062;GO:0005515;GO:0005886;GO:0009409;GO:0009505;GO:0006629
Ath	1452_1	AT1G63280.1	1	serpin domain containing protein, putative, expressed	AT2G14540.1;AT1G62170.2;AT1G62170.1;AT1G64030.1;AT1G47710.1;AT2G25240.1;AT2G26390.1;AT3G45220.1;AT2G35580.1	8	serpin domain containing protein, putative, expressed	n	link	link	424.961	2e-47	n	7.69231	23.0769	69.2308	n			PF00079.16	Serpin (serine protease inhibitor)	homotypic	1
Ath	1454_1	AT1G53530.2	1	OsSigP7 - Putative Type I Signal Peptidase homologue; employs a putative Ser/Lys catalytic dyad, expressed	AT1G06870.1;AT2G30440.1;AT3G24590.1	3	OsSigP6 - Putative Type I Signal Peptidase homologue; employs a putative Ser/Lys catalytic dyad, expressed;peptidase, putative, expressed	n	link	link	102.976	1e-13	n	10	60	30	n			PF10502.5;PF00717.19	Signal peptidase, peptidase S26;Peptidase S24-like	homotypic;homotypic	2	light_green	some_plants	GO:0006508;GO:0016021;GO:0009507;GO:0008236
Ath	1468_1	AT1G16640.1	1	B3 DNA binding domain containing protein, expressed	AT3G06160.1;AT3G06160.2;AT3G53310.1;AT5G57720.1;AT4G34400.1;AT5G60142.1;AT5G60130.2;AT5G66980.1;AT5G60140.1;AT5G60130.1;AT3G46770.1;AT4G33280.1;AT4G31640.1;AT4G31690.1;AT3G18990.1;AT5G18000.1;AT4G31620.1;AT1G05930.1;AT2G24650.1;AT5G09780.1	18	B3 DNA binding domain containing protein, expressed	n	link	link	286.615	7e-22	n	3.84615	19.2308	76.9231	y	AT1G16640.1	AT3G18990.1;AT4G31640.1	PF02362.17;PF02298.13	B3 DNA binding domain;Plastocyanin-like domain	no;homotypic	2
Ath	1469_1	AT1G05400.1	1	not_annotated	AT4G20480.1	1	expressed protein	n	link	link	257.326	9e-18	n	40	40	20	n			no_domain	no_domain		0
Ath	1470_1	AT1G38630.1	1	not_annotated	AT2G08986.1;AT2G07981.1;AT4G05612.2;AT4G05612.1;AT1G40104.1	4	not_annotated	n	link	link	260.824	7e-23	n	14.2857	14.2857	71.4286	n			no_domain	no_domain		0
Ath	1483_1	AT1G61810.2	1	Os4bglu14 - monolignol beta-glucoside homologue without catalytic acid/base, expressed	AT1G61810.1;AT1G61810.3;AT1G61820.1;AT4G21760.1;AT5G54570.1;AT1G26560.1;AT5G42260.1;AT2G25630.1;AT3G60130.1;AT2G32860.1;AT2G32860.2;AT5G44640.1;AT3G62740.1;AT2G44480.1;AT3G18070.1;AT5G36890.1;AT5G36890.2;AT2G44470.2;AT2G44450.1;AT2G44470.1;AT1G51470.1;AT3G60140.1;AT3G18080.1;AT5G24540.1;AT1G45191.2;AT2G44470.3;AT4G27830.1;AT2G44460.1;AT3G62750.1;AT4G27820.1;AT1G47600.1;AT1G47600.2;AT1G45191.1;AT1…	46	Os4bglu14 - monolignol beta-glucoside homologue without catalytic acid/base, expressed;Os4bglu18 - monolignol beta-glucoside homologue, expressed;Os6bglu25 - beta-glucosidase homologue, similar to Os3bglu6, expressed;Os3bglu6 - beta-glucosidase/beta-fucosidase/beta-galactosidase, expressed;Os4bglu12 - beta-glucosidase, exo-beta-glucanase, expressed	n	link	link	433.577	2e-80	y	1.49254	0	98.5075	n			no_domain	no_domain		0	light_green	some_plants	GO:0043169;GO:0009809;GO:0008422;GO:0005576;GO:0005975;GO:0047782
Ath	1488_1	AT1G80555.1	1	dehydrogenase, putative, expressed	AT5G14200.2;AT5G14200.3;AT5G14200.1;AT1G80560.1;AT1G31180.1	3	dehydrogenase, putative, expressed	n	link	link	359.583	1e-36	n	16.6667	0	83.3333	n			no_domain	no_domain		0
Ath	1518_1	AT1G19960.1	1	not_annotated	AT2G32140.1	1	expressed protein	n	link	link	164	4e-09	n	50	0	50	n			no_domain	no_domain		0
Ath	1528_1	AT1G77932.1	1	not_annotated	AT1G22110.1	1	expressed protein	n	link	link	132.112	8e-18	n	33.3333	33.3333	33.3333	n			PF11250.4	Fantastic Four meristem regulator	no	1	light_green	some_dicots	GO:0009827;GO:0005840;GO:0005634;GO:0009860;GO:0003735;GO:0006412
Ath	1530_1	AT1G02590.1	1	aldehyde oxidase, putative, expressed	AT1G04580.1;AT2G27150.2;AT2G27150.1;AT5G20960.2;AT5G20960.1;AT3G43600.1;AT4G34900.1;AT4G34890.1	6	aldehyde oxidase, putative, expressed	n	link	link	240.14	2e-25	n	11.1111	0	88.8889	y	AT1G02590.1	AT3G43600.1;AT4G34890.1;AT4G34900.1;AT2G27150.1;AT5G20960.1;AT1G04580.1	no_domain	no_domain		0
Ath	1538_1	AT1G27008.1	1	RING-H2 finger protein ATL2A, putative, expressed	AT5G53110.1;AT5G40250.1;AT1G72310.1;AT1G53820.1;AT3G16720.1;AT4G09110.1;AT4G09120.1;AT4G17905.1;AT4G09130.1	9	OsFBO23 - F-box and other domain containing protein, expressed;RING-H2 finger protein, putative, expressed;zinc finger, C3HC4 type domain containing protein, expressed;RING-H2 finger protein ATL5G, putative, expressed	n	link	link	143.297	6e-05	n	7.69231	23.0769	69.2308	n			PF13639.2;PF13923.2;PF00097.21;PF13920.2;PF12861.3;PF14634.2;PF17120.1;PF12678.3;PF17123.1;PF14570.2;PF12906.3;PF13445.2	Ring finger domain;Zinc finger, C3HC4 type (RING finger);Zinc finger, C3HC4 type (RING finger);Zinc finger, C3HC4 type (RING finger);Anaphase-promoting complex subunit 11 RING-H2 finger;zinc-RING finger domain;Zinc-ribbon, C4HC2 type;RING-H2 zinc finger;RING-like zinc finger;RING/Ubox like zinc-binding domain;RING-variant domain;RING-type zinc-finger	homotypic;homotypic;homotypic;homotypic;no;no;no;homotypic;no;heterotypic;no;no	12
Ath	1542_1	AT1G26762.1	1	not_annotated	AT5G26270.1	1	not_annotated	n	link	link	186.812	3e-07	n	50	0	50	n			no_domain	no_domain		0
Ath	1548_1	AT1G54700.1	1	OsDegp7 - Putative Deg protease homologue, expressed	AT5G40560.1;AT1G65640.1;AT3G16540.1;AT5G36950.1;AT3G16550.1;AT1G65630.1;AT5G40200.1	7	OsDegp7 - Putative Deg protease homologue, expressed;OsDegp3 - Putative Deg protease homologue, expressed	n	link	link	153.728	7e-11	n	12.5	0	87.5	n			PF13180.2;PF00595.20	PDZ domain;PDZ domain (Also known as DHR or GLGF)	homotypic;homotypic	2
Ath	1551_1	AT1G43310.1	1	phosphate/phosphate translocator, putative, expressed	AT5G33320.1;AT3G01550.1;AT5G46110.2;AT5G46110.1;AT5G46110.3;AT5G46110.4;AT1G61800.1;AT5G54800.1;AT5G17630.1;AT1G21870.1;AT1G77610.1	8	phosphate/phosphate translocator, putative, expressed;DUF250 domain containing protein, putative, expressed;phosphate/phosphoenolpyruvate translocator-related protein, putative, expressed	n	link	link	178.159	2e-21	n	8.33333	0	91.6667	n			no_domain	no_domain		0	light_green	some_plants	GO:0009941;GO:0015297;GO:0015714;GO:0016021;GO:0005739;GO:0015120;GO:0015121;GO:0015713;GO:0009528
Ath	1552_1	AT1G37010.1	1	not_annotated	AT5G06680.1	1	Spc97 / Spc98 family protein, putative, expressed	n	link	link	259.583	7e-22	n	50	0	50	n			no_domain	no_domain		0
Ath	1570_1	AT1G20405.1	1	not_annotated	AT1G20680.2;AT1G20680.1	1	Ser/Thr-rich protein T10 in DGCR region, putative, expressed	n	link	link	178.843	1e-12	n	33.3333	0	66.6667	n			no_domain	no_domain		0
Ath	1577_1	AT1G47780.1	1	acyl-protein thioesterase, putative, expressed	AT3G15650.1;AT3G15650.2;AT1G52700.1;AT5G20060.3;AT5G20060.2;AT5G20060.1;AT4G22300.1	4	OsPOP2 - Putative Prolyl Oligopeptidase homologue, expressed;acyl-protein thioesterase, putative, expressed	n	link	link	296.554	1e-32	n	5.88235	52.9412	41.1765	n			PF12695.3;PF03959.9;PF12697.3;PF01764.21;PF12146.4	Alpha/beta hydrolase family;Serine hydrolase (FSH1);Alpha/beta hydrolase family;Lipase (class 3);Serine aminopeptidase, S33	homotypic;homotypic;homotypic;homotypic;no	5	light_green	some_plants	GO:0004091
Ath	1579_1	AT1G24388.1	1	not_annotated	AT1G22090.1;AT1G23970.1;AT1G23970.2;AT1G23950.4;AT1G23950.1;AT1G23950.5;AT1G23950.2;AT1G23950.3;AT3G19520.2;AT3G19520.1;AT1G28500.1;AT1G02770.1;AT1G23960.2;AT1G23960.1;AT4G28920.1;AT3G44770.1;AT3G44770.2;AT4G29550.1	10	not_annotated	n	link	link	217.719	6e-12	n	4.34783	17.3913	78.2609	n			no_domain	no_domain		0
Ath	1592_1	AT1G15850.1	1	mitotic checkpoint protein, putative, expressed	AT1G80670.1;AT3G19590.1;AT5G67320.1;AT1G11160.1;AT1G49910.1;AT1G61210.1;AT1G61210.2;AT5G08390.1;AT5G23430.2;AT5G23430.1;AT3G49660.1;AT1G15440.2;AT1G15440.1;AT1G10580.1;AT5G25150.1;AT5G08560.2;AT5G08560.1;AT1G69400.1;AT2G41500.1;AT1G69400.2;AT2G26060.2;AT2G26060.1;AT5G52820.1;AT1G18080.1;AT1G48630.1;AT5G43920.1;AT3G18130.1;AT4G02730.1;AT1G73720.1;AT1G24130.1;AT5G16750.1;AT4G32551.2;AT4G32551.1;AT3…	33	mitotic checkpoint protein, putative, expressed;F-box-like/WD repeat-containing protein TBL1XR1-A, putative, expressed;katanin p80 WD40 repeat-containing subunit B1 homolog 1, putative, expressed	n	link	link	365.324	1e-72	n	2.38095	0	97.619	y	AT1G15850.1	AT1G69400.1;AT5G43920.1;AT5G08560.1;AT2G41500.1;AT5G25150.1;AT4G32990.1;AT5G16750.1;AT2G26060.1;AT1G24130.1	PF00400.28;PF08662.7	WD domain, G-beta repeat;Eukaryotic translation initiation factor eIF2A	homotypic;no	2
Ath	1598_1	AT1G02210.1	1	No apical meristem protein, putative, expressed	AT1G02230.1;AT1G02250.1;AT3G04420.1;AT3G04420.2;AT4G01540.2;AT4G01540.1;AT4G01520.1;AT1G61110.1;AT3G15510.1;AT1G01010.1;AT2G46770.1;AT1G02220.1;AT4G27410.2;AT1G56010.1;AT4G27410.3;AT1G56010.2;AT3G18400.1;AT4G35580.3;AT4G35580.2;AT5G13180.1;AT1G32870.1;AT1G32870.2;AT4G35580.1;AT1G65910.1;AT1G77450.1;AT4G01550.1;AT3G61910.1;AT1G33280.1;AT2G17040.1;AT3G15500.1;AT2G33480.1;AT2G33480.2;AT1G71930.1;AT5…	65	no apical meristem protein, putative, expressed	n	link	link	182.723	2e-15	n	1.1236	3.37079	95.5056	n			no_domain	no_domain		0
Ath	1605_1	AT1G79100.1	1	serine/arginine repetitive matrix protein 1, putative, expressed	AT1G16610.1;AT1G16610.2;AT1G16610.3	1	serine/arginine repetitive matrix protein 1, putative, expressed	n	link	link	196.473	2e-15	n	25	0	75	n			PF00076.18;PF14259.2;PF13893.2;PF16842.1	RNA recognition motif. (a.k.a. RRM, RBD, or RNP domain);RNA recognition motif (a.k.a. RRM, RBD, or RNP domain);RNA recognition motif. (a.k.a. RRM, RBD, or RNP domain);Occluded RNA-recognition motif	homotypic;homotypic;homotypic;no	4	light_green	some_plants	GO:0016607;GO:0005730;GO:0000398;GO:0000166;GO:0010182;GO:0003723;GO:0005515
Ath	1618_1	AT1G67760.1	1	T-complex protein, putative, expressed	AT1G24510.1;AT1G24510.2	1	T-complex protein, putative, expressed	n	link	link	218.626	2e-28	n	33.3333	0	66.6667	n			no_domain	no_domain		0	light_green	some_plants	GO:0006457;GO:0005829;GO:0051082;GO:0005524;GO:0006364;GO:0009506
Ath	1627_1	AT1G48195.1	1	zinc finger C-x8-C-x5-C-x3-H type family protein, expressed	AT5G63260.2;AT5G63260.1;AT3G48440.1;AT5G16540.1;AT5G16540.3;AT3G02830.1;AT2G47850.2;AT2G47850.3;AT2G47850.1;AT3G06410.1;AT5G18550.1;AT5G16540.2;AT1G04990.2;AT1G04990.1;AT3G12680.1;AT2G32930.2;AT2G32930.1;AT1G29570.1	11	zinc finger C-x8-C-x5-C-x3-H type family protein, expressed	n	link	link	344.161	7e-33	n	5.26316	0	94.7368	n			PF00642.20;PF16131.1	Zinc finger C-x8-C-x5-C-x3-H type (and similar);Torus domain	heterotypic;no	2	light_green	some_plants	GO:0006355;GO:0005634;GO:0008270;GO:0003676
Ath	1637_1	AT3G53910.1	1	lactate/malate dehydrogenase, putative, expressed	AT3G47520.1;AT1G53240.1;AT3G15020.1;AT2G22780.1;AT5G09660.2;AT5G09660.1;AT3G15020.2	5	lactate/malate dehydrogenase, putative, expressed	n	link	link	167.424	2e-24	n	12.5	0	87.5	n			no_domain	no_domain		0
Ath	1638_1	AT3G18470.1	1	uncharacterized Cys-rich domain containing protein, putative, expressed	AT4G35920.3;AT4G35920.2;AT4G35920.1;AT2G17780.1;AT2G17780.2;AT2G17780.3;AT1G11380.1	3	PLAC8 family protein, expressed;uncharacterized Cys-rich domain containing protein, putative, expressed	n	link	link	203.151	1e-10	n	4	68	28	n			PF04749.13	PLAC8 family	no	1
Ath	1641_1	AT3G43970.1	1	not_annotated	AT5G53240.1;AT5G52940.1;AT5G55270.1;AT5G54330.1;AT5G54560.1;AT5G54550.1;AT5G52930.1;AT5G55890.1;AT5G55880.1;AT5G54320.1;AT5G54450.1;AT5G53230.1	12	not_annotated	n	link	link	173.482	1e-15	n	7.14286	7.14286	85.7143	n			no_domain	no_domain		0
Ath	1653_1	AT3G47675.1	1	not_annotated	AT2G39690.1;AT3G12540.1	2	expressed protein	n	link	link	300.009	3e-22	n	33.3333	0	66.6667	n			PF14389.2	Leucine-zipper of ternary complex factor MIP1	no	1
Ath	1673_1	AT3G16930.1	1	not_annotated	AT5G18460.1;AT3G48230.1;AT5G19170.1;AT1G23340.2;AT1G23340.1	4	carboxyl-terminal peptidase, putative, expressed;carboxyl-terminal proteinase, putative, expressed	n	link	link	137.847	5e-07	n	16.6667	0	83.3333	n			no_domain	no_domain		0
Ath	1678_1	AT3G24270.1	1	not_annotated	AT2G29140.1;AT2G29200.1	2	pumilio-family RNA binding protein, putative, expressed	n	link	link	131.416	0.0004	n	33.3333	0	66.6667	n			PF00806.15	Pumilio-family RNA binding repeat	homotypic	1
Ath	1685_1	AT3G56390.1	1	not_annotated	AT2G40740.1	1	WRKY74, expressed	n	link	link	149.763	4e-09	n	33.3333	33.3333	33.3333	n			no_domain	no_domain		0
Ath	1699_1	AT3G23850.1	1	not_annotated	AT3G10530.1	1	WD domain, G-beta repeat domain containing protein, expressed	n	link	link	149.148	3e-07	n	50	0	50	n			no_domain	no_domain		0
Ath	1701_1	AT3G42628.1	1	phosphoenolpyruvate carboxylase, putative, expressed	AT2G42600.2;AT2G42600.1;AT3G14940.1;AT1G53310.3;AT1G53310.2;AT1G53310.1	3	phosphoenolpyruvate carboxylase, putative, expressed	n	link	link	202.817	2e-21	n	14.2857	0	85.7143	n			no_domain	no_domain		0
Ath	1704_1	AT3G21610.2	1	Divergent PAP2 family domain containing protein, expressed	AT3G61770.1	1	Divergent PAP2 family domain containing protein, expressed	n	link	link	275.819	1e-28	n	12.5	75	12.5	n			PF02681.10;PF01569.17	Divergent PAP2 family;PAP2 superfamily	no;homotypic	2
Ath	1724_1	AT3G53990.2	1	universal stress protein domain containing protein, putative, expressed	AT1G16760.1;AT3G21210.1;AT2G24370.1;AT4G31230.1;AT5G35380.1;AT1G78940.2;AT4G27320.1;AT2G07020.1;AT3G20200.1	9	serine threonine kinase, putative, expressed;universal stress protein domain containing protein, putative, expressed	n	link	link	172.546	7e-08	n	5	50	45	n			PF00582.22	Universal stress protein family	homotypic	1
Ath	1726_1	AT3G42310.1	1	not_annotated	AT1G35460.1	1	helix-loop-helix DNA-binding domain containing protein, expressed	n	link	link	too short	0.001	n	50	0	50	n			no_domain	no_domain		0
Ath	1732_1	AT3G43340.1	1	pseudouridine synthase family protein, putative, expressed	AT2G39140.1	1	pseudouridine synthase family protein, putative, expressed	n	link	link	344	5e-41	n	50	0	50	n			no_domain	no_domain		0
Ath	1739_1	AT3G43900.1	1	not_annotated	AT2G26840.1;AT2G26840.2	1	expressed protein	n	link	link	157.994	1e-09	n	25	25	50	n			no_domain	no_domain		0
Ath	1758_1	AT3G45577.1	1	tRNA-splicing endonuclease subunit Sen2, putative, expressed	AT5G60230.2;AT5G60230.1	1	tRNA-splicing endonuclease subunit Sen2, putative, expressed	n	link	link	326.617	6e-41	n	20	40	40	n			PF02778.10	tRNA intron endonuclease, N-terminal domain	homotypic	1
Ath	1760_1	AT3G28155.1	1	not_annotated	AT2G35630.1	1	HEAT, putative, expressed	n	link	link	100	3e-16	n	50	0	50	n			no_domain	no_domain		0
Ath	1768_1	AT3G29740.1	1	not_annotated	AT3G56230.1	1	BTB9 - Bric-a-Brac, Tramtrack, Broad Complex BTB domain, expressed	n	link	link	129.253	5e-08	n	11.1111	77.7778	11.1111	n			PF00651.27	BTB/POZ domain	homotypic	1
Ath	1771_1	AT3G62510.1	1	OsPDIL1-1 protein disulfide isomerase PDIL1-1, expressed	AT1G77510.1;AT1G21750.2;AT1G21750.1;AT5G60640.2;AT5G60640.1	3	OsPDIL1-1 protein disulfide isomerase PDIL1-1, expressed;OsPDIL1-4 protein disulfide isomerase PDIL1-4, expressed	n	link	link	250.27	1e-21	n	16.6667	0	83.3333	n			no_domain	no_domain		0
Ath	1772_1	AT3G23633.2	1	not_annotated	AT2G04920.1;AT5G47300.1;AT3G22730.1;AT3G17500.1;AT3G22720.1;AT3G25460.1;AT3G17265.1;AT3G22350.1;AT4G04690.1;AT3G24580.1;AT3G10430.1;AT3G49980.1;AT4G10190.1;AT3G16880.1;AT3G22700.1;AT3G21130.1;AT3G08750.1;AT5G42460.1;AT3G17620.1;AT5G51000.1;AT5G36200.1;AT3G20690.1;AT3G21120.1;AT3G17280.1;AT3G23260.1;AT3G19560.1;AT3G20710.1;AT2G17830.1;AT3G17530.1;AT2G27520.1;AT1G62270.1;AT4G33290.1;AT3G16820.1;AT3…	47	OsFBX331 - F-box domain containing protein, expressed;OsFBA3 - F-box and FBA domain containing protein, expressed;OsFBX161 - F-box domain containing protein, expressed;F-box protein interaction domain containing protein, expressed	n	link	link	too short	6e-10	n	1.96078	5.88235	92.1569	n			PF08268.8;PF07734.9	F-box associated domain;F-box associated	no;no	2
Ath	1779_1	AT3G04410.1	1	not_annotated	AT1G02230.1;AT1G02250.1;AT3G04420.2;AT3G04420.1;AT1G02220.1;AT4G35580.1;AT4G35580.3;AT4G35580.2;AT1G33060.1;AT1G33060.2;AT3G29035.1;AT5G39610.1;AT1G01010.1;AT5G14490.1;AT4G01550.1	11	no apical meristem protein, putative, expressed	n	link	link	129.952	8e-14	n	5.88235	5.88235	88.2353	n			no_domain	no_domain		0
Ath	1780_1	AT3G19530.1	1	not_annotated	AT3G19510.1	1	Homeobox domain containing protein, expressed	n	link	link	160.055	1e-08	n	50	0	50	n			no_domain	no_domain		0
Ath	1793_1	AT3G56770.2	1	basic helix-loop-helix, putative, expressed	AT2G41130.1	1	basic helix-loop-helix, putative, expressed	n	link	link	153.71	3e-13	n	33.3333	33.3333	33.3333	n			no_domain	no_domain		0
Ath	1824_1	AT3G28310.1	1	not_annotated	AT3G28290.1;AT3G28300.1;AT3G28270.2;AT3G28270.1;AT5G66675.1;AT5G66660.1;AT5G66670.2;AT5G66670.1;AT2G18630.1;AT4G34330.1	8	DUF677 domain containing protein, putative, expressed	n	link	link	219.477	4e-18	n	9.09091	0	90.9091	n			no_domain	no_domain		0
Ath	1825_1	AT3G49920.2	1	outer mitochondrial membrane porin, putative, expressed	AT5G67500.1;AT5G67500.2;AT5G15090.2;AT5G15090.1;AT3G01280.1;AT5G57490.1	4	outer mitochondrial membrane porin, putative, expressed;isochorismate synthase 1, chloroplast precursor, putative, expressed	n	link	link	336.081	8e-39	n	12.5	12.5	75	n			no_domain	no_domain		0	light_green	some_plants	GO:0009941;GO:0044070;GO:0005741;GO:0005618;GO:0009617;GO:0055085;GO:0046686;GO:0009060;GO:0006096;GO:0005774;GO:0008308
Ath	1826_1	AT3G44935.1	1	not_annotated	AT2G27610.1;AT4G39952.1	2	pentatricopeptide, putative, expressed	n	link	link	152.084	0.0003	n	25	25	50	n			PF13041.2;PF01535.16;PF12854.3;PF13812.2	PPR repeat family;PPR repeat;PPR repeat;Pentatricopeptide repeat domain	no;no;no;no	4
Ath	1829_1	AT3G50980.1	1	dehydrin family protein, expressed	AT1G20440.1;AT1G20450.1;AT1G20450.2	2	dehydrin, putative, expressed	n	link	link	213.016	6e-11	n	12.5	50	37.5	y	AT3G50980.1	AT1G20450.1	PF00257.15	Dehydrin	no	1
Ath	1834_1	AT3G57110.1	1	not_annotated	AT5G60370.1	1	expressed protein	n	link	link	541.883	6e-62	n	50	0	50	n			no_domain	no_domain		0
Ath	1856_1	AT3G26445.1	1	glycosyl transferase family 17 protein, putative, expressed	AT1G12990.1;AT1G67880.1;AT3G27540.1;AT5G14480.1;AT3G01620.1;AT2G13290.2;AT2G13290.1	6	glycosyl transferase family 17 protein, putative, expressed	n	link	link	345.899	2e-34	n	12.5	0	87.5	n			no_domain	no_domain		0
Ath	1857_1	AT3G05300.1	1	cytidine deaminase, putative, expressed	AT1G68720.1	1	cytidine and deoxycytidylate deaminase zinc-binding region family protein, expressed	n	link	link	196.797	9e-12	n	25	50	25	n			PF00383.18;PF14439.2	Cytidine and deoxycytidylate deaminase zinc-binding region;Bd3614-like deaminase	homotypic;no	2	light_green	some_plants	GO:0002100;GO:0005634;GO:0008251;GO:0008270;GO:0005886;GO:0009507
Ath	1866_1	AT3G16020.1	1	not_annotated	AT5G36820.1;AT5G36730.1;AT1G32140.1;AT1G67450.1;AT3G24580.1;AT3G17620.1;AT3G23420.1;AT5G51000.1;AT3G19470.2;AT3G19470.1;AT3G22770.1;AT3G19560.1;AT3G16740.1;AT3G16880.1;AT3G20700.1;AT1G59680.1;AT2G17830.1;AT1G25211.1;AT1G24800.1;AT1G24881.1;AT1G25150.1;AT1G25055.1;AT5G36200.1;AT3G17320.1;AT3G22421.1;AT3G17560.1;AT1G65990.1;AT3G49510.1;AT5G42460.1;AT3G16820.1;AT1G62270.1;AT4G05080.1;AT4G17200.1;AT3…	69	OsFBO21 - F-box and other domain containing protein, expressed;not_annotated;OsFBX32 - F-box domain containing protein, expressed;F-box protein interaction domain containing protein, expressed;OsFBA3 - F-box and FBA domain containing protein, expressed	n	link	link	217.463	7e-14	n	1.26582	8.86076	89.8734	n			no_domain	no_domain		0
Ath	1877_1	AT3G52830.1	1	not_annotated	AT5G54700.1;AT1G20400.1	2	ankyrin repeat-containing protein, putative, expressed;not_annotated	n	link	link	156.577	1e-26	n	33.3333	0	66.6667	n			no_domain	no_domain		0
Ath	1883_1	AT3G45525.1	1	not_annotated	AT3G45480.1;AT3G45460.1;AT3G45580.1;AT2G26130.1;AT3G45570.1;AT3G43750.1;AT2G26135.1;AT3G45560.1;AT5G60250.1;AT2G25370.1;AT5G37560.1;AT2G25370.2	11	zinc finger, putative, expressed;IBR domain containing protein, expressed	n	link	link	249.462	2e-30	n	6.66667	13.3333	80	n			no_domain	no_domain		0
Ath	1885_1	AT3G55770.6	1	OsWLIM2 - LIM domain protein, putative actin-binding protein and transcription factor, expressed	AT5G17890.1	1	LIM domain-containing protein, putative, expressed	n	link	link	163.88	0.001	n	7.14286	85.7143	7.14286	n			PF00412.18	LIM domain	homotypic	1
Ath	1920_1	AT3G48630.1	1	expp1 protein precursor, putative, expressed	AT2G15910.1	1	expp1 protein precursor, putative, expressed	n	link	link	-10.5874	2e-05	n	25	50	25	n			no_domain	no_domain		0
Ath	1921_1	AT3G09160.1	1	nucleolin, putative, expressed	AT5G03480.1;AT5G53700.1;AT3G18610.1;AT1G72800.1;AT1G48920.1;AT5G51730.1;AT1G73490.2;AT1G73490.1;AT1G32790.1;AT1G32790.2;AT1G53650.2;AT1G53650.1;AT5G05720.1;AT4G19610.1	11	nucleolin, putative, expressed;gar2, putative, expressed;RNA recognition motif containing protein, putative, expressed	n	link	link	186.137	5e-20	n	5.88235	11.7647	82.3529	n			PF14605.2;PF00076.18;PF14259.2;PF13893.2	Nup53/35/40-type RNA recognition motif;RNA recognition motif. (a.k.a. RRM, RBD, or RNP domain);RNA recognition motif (a.k.a. RRM, RBD, or RNP domain);RNA recognition motif. (a.k.a. RRM, RBD, or RNP domain)	no;homotypic;homotypic;homotypic	4
Ath	1928_1	AT3G59460.1	1	not_annotated	AT3G60040.1;AT1G06630.2;AT1G06630.3;AT1G06630.1;AT2G29930.3;AT2G29930.1;AT2G42730.2;AT2G42730.1;AT1G48400.1;AT2G29930.2;AT3G44080.1;AT3G44060.1;AT4G27050.4;AT4G27050.3;AT4G27050.2;AT4G27050.1;AT1G21990.1;AT3G42770.1;AT1G48390.1;AT5G25860.1;AT2G42720.1;AT4G22280.1;AT3G58820.1;AT3G59000.1;AT1G52650.1;AT3G58900.4;AT4G13960.1;AT3G59000.2;AT3G44090.1;AT5G38386.1;AT5G38390.1;AT5G35995.2;AT5G35995.1;AT3…	63	PPR repeat domain containing protein, putative, expressed;OsFBD8 - F-box and FBD domain containing protein, expressed;OsFBLD5 - F-box, LRR and FBD domain containing protein, expressed;OsFBL37 - F-box domain and LRR containing protein, expressed;transcription elongation factor protein, putative, expressed;OsFBX351 - F-box domain containing protein, expressed;not_annotated	n	link	link	235.746	1e-27	n	1.25	1.25	97.5	n			PF08387.6;PF02953.11	FBD;Tim10/DDP family zinc finger	no;homotypic	2	light_green	some_plants	GO:0005634;GO:0006499;GO:0003676;GO:0005774
Ath	1941_1	AT3G51020.1	1	not_annotated	AT3G06130.1;AT3G06130.2;AT5G37860.1;AT5G19090.3;AT5G19090.2;AT3G05220.1;AT5G19090.1	4	heavy-metal-associated domain-containing protein, putative, expressed	n	link	link	164.885	0.0002	n	10	20	70	n			PF00403.22	Heavy-metal-associated domain	homotypic	1	light_green	some_dicots	GO:0005737;GO:0005618;GO:0046872;GO:0030001
Ath	1972_1	AT3G13660.1	1	dirigent, putative, expressed	AT5G49030.3;AT3G58090.1;AT1G07730.2;AT2G39430.1;AT3G55230.1;AT2G28670.1	6	tRNA synthetase class I, putative, expressed;dirigent, putative, expressed	n	link	link	324.878	1e-50	n	3.57143	75	21.4286	y	AT3G13660.1	AT2G28670.1;AT3G55230.1;AT2G39430.1	PF03018.10	Dirigent-like protein	no	1	light_green	some_plants	GO:0004822;GO:0009570;GO:0010228;GO:0006428;GO:0016226;GO:0009793;GO:0048481;GO:0016117;GO:0010027;GO:0005524
Ath	1979_1	AT3G54480.2	1	F-box domain containing protein, expressed	AT3G54480.1;AT3G59190.1	2	F-box domain containing protein, expressed;OsFBX272 - F-box domain containing protein, expressed	n	link	link	285.649	4e-72	y	33.3333	0	66.6667	n			PF12937.3;PF00646.29	F-box-like;F-box domain	homotypic;heterotypic	2	light_green	some_plants	GO:0008150;GO:0003674;GO:0005739
Ath	1982_1	AT3G42560.1	1	pentatricopeptide, putative, expressed	AT5G36300.1;AT5G42310.1;AT3G29290.1;AT5G02860.1;AT1G63070.1;AT5G50280.1;AT5G46680.1;AT4G11690.1;AT5G40400.1;AT4G16390.1;AT3G16890.1;AT4G26800.1;AT5G18475.1;AT5G39710.1;AT5G41170.1;AT1G74850.1;AT1G63130.1;AT2G17670.2;AT3G18110.1;AT1G79540.1;AT2G17670.1;AT1G09680.1;AT1G51965.1;AT1G30290.1;AT1G62590.1;AT2G35130.1;AT5G01110.1;AT2G35130.2;AT1G63630.1;AT2G41720.2;AT2G41720.1	28	pentatricopeptide, putative, expressed;PPR repeat containing protein, expressed;PPR repeat domain containing protein, putative, expressed;Rf1, mitochondrial precursor, putative, expressed;uncharacterized PPR-repeat protein, putative, expressed;expressed protein;pentatricopeptide repeat domain containing protein, putative, expressed	n	link	link	121.553	7e-34	n	3.125	0	96.875	n			PF13041.2;PF01535.16;PF12854.3;PF13812.2	PPR repeat family;PPR repeat;PPR repeat;Pentatricopeptide repeat domain	no;no;no;no	4	light_green	some_plants	GO:0008150;GO:0003674;GO:0009507
Ath	1993_1	AT3G60961.1	1	adenylate kinase, putative, expressed	AT2G37250.1;AT2G39270.1;AT5G35170.2;AT5G35170.1	3	adenylate kinase, putative, expressed;adenylate kinase family protein, putative, expressed	n	link	link	40.9789	4e-09	n	7.69231	61.5385	30.7692	y	AT3G60961.1	AT2G39270.1;AT5G35170.1	PF00406.18;PF13238.2;PF05191.10	Adenylate kinase;AAA domain;Adenylate kinase, active site lid	homotypic;homotypic;homotypic	3
Ath	1995_1	AT3G51380.1	1	IQ calmodulin-binding motif family protein, putative, expressed	AT3G49260.2;AT3G49260.1;AT3G49260.3;AT4G14750.1;AT3G52290.1;AT1G18840.2;AT1G18840.1;AT4G00820.1;AT1G01110.2;AT1G72670.1;AT1G17480.1;AT3G16490.1;AT4G23060.1;AT1G74690.1;AT2G26180.1;AT5G03040.3;AT5G03040.2;AT5G03040.1;AT4G10640.1;AT1G14380.3;AT1G14380.1;AT5G07240.1;AT3G22190.2;AT3G22190.1;AT1G14380.2;AT1G51960.1;AT3G59690.1;AT5G62070.1;AT3G09710.1;AT3G09710.2;AT2G43680.1;AT2G43680.3;AT2G43680.2;AT4…	33	IQ calmodulin-binding motif domain containing protein, expressed;IQ calmodulin-binding motif family protein, putative, expressed	n	link	link	249.064	4e-18	n	2.12766	0	97.8723	y	AT3G51380.1	AT5G03040.1;AT5G62070.1;AT5G03960.1	PF00612.23	IQ calmodulin-binding motif	heterotypic	1
Ath	1997_1	AT3G59620.1	1	not_annotated	AT1G60095.1;AT3G16450.3;AT3G16450.2;AT3G16450.1;AT1G60110.1;AT3G16400.2;AT3G16400.1;AT3G16410.1;AT5G35950.1;AT3G16470.3;AT1G52050.1;AT3G16390.1;AT1G52100.1;AT1G52100.2;AT1G52030.2;AT1G52030.1;AT3G16470.2;AT3G16470.1;AT2G39310.3;AT2G39310.1;AT3G16460.2;AT3G16460.1;AT2G39310.2;AT2G39330.1;AT3G16420.3;AT3G16420.2;AT3G16420.1;AT3G59610.1;AT1G52040.1;AT5G35940.1;AT3G16430.2;AT3G16430.1;AT1G60130.1;AT3…	27	jacalin-like lectin domain containing protein, expressed;kelch repeat protein, putative, expressed	n	link	link	146.521	1e-06	n	2.27273	0	97.7273	n			PF01419.13	Jacalin-like lectin domain	homotypic	1
Ath	2000_1	AT3G53070.1	1	beta-galactosidase precursor, putative, expressed	AT2G28470.2;AT2G28470.1;AT2G32810.2;AT1G77410.1;AT2G32810.1;AT2G16730.1;AT1G31740.1;AT4G35010.1	6	beta-galactosidase precursor, putative, expressed;beta-galactosidase 7 precursor, putative, expressed	n	link	link	140.24	2e-06	n	7.69231	30.7692	61.5385	n			PF02140.14	Galactose binding lectin domain	homotypic	1	light_green	some_plants	GO:0043169;GO:0005975;GO:0005618;GO:0030246;GO:0005576;GO:0004565
Ath	2007_1	AT3G25880.1	1	ThiF family domain containing protein, putative, expressed	AT1G05180.1;AT2G32410.2;AT2G32410.1	2	ThiF family domain containing protein, putative, expressed	n	link	link	223.031	9e-25	n	25	0	75	n			no_domain	no_domain		0
Ath	2011_1	AT3G20555.1	1	not_annotated	AT3G44770.2	1	not_annotated	n	link	link	187.544	3e-09	n	50	0	50	n			no_domain	no_domain		0
Ath	2013_1	AT3G17240.2	1	dihydrolipoyl dehydrogenase, mitochondrial precursor, putative, expressed	AT3G17240.3;AT3G17240.1;AT1G48030.2;AT1G48030.1;AT2G35660.1;AT3G16950.1;AT3G16950.2;AT2G41680.1;AT4G16155.1;AT3G24170.3;AT3G24170.2;AT3G24170.1	7	dihydrolipoyl dehydrogenase, mitochondrial precursor, putative, expressed;monooxygenase, putative, expressed;dihydrolipoyl dehydrogenase, putative, expressed;bifunctional thioredoxin reductase/thioredoxin, putative, expressed;glutathione reductase, putative, expressed	n	link	link	201.929	2e-53	y	7.69231	0	92.3077	n			PF00070.23;PF12831.3;PF00890.20;PF13450.2;PF01494.15;PF03486.10;PF01262.17;PF01946.13;PF01266.20;PF07992.10;PF01134.18	Pyridine nucleotide-disulphide oxidoreductase;FAD dependent oxidoreductase;FAD binding domain;NAD(P)-binding Rossmann-like domain;FAD binding domain;HI0933-like protein;Alanine dehydrogenase/PNT, C-terminal domain;Thi4 family;FAD dependent oxidoreductase;Pyridine nucleotide-disulphide oxidoreductase;Glucose inhibited division protein A	homotypic;heterotypic;homotypic;homotypic;homotypic;no;homotypic;homotypic;homotypic;homotypic;homotypic	11
Ath	2023_1	AT3G43840.1	1	3-oxo-5-alpha-steroid 4-dehydrogenase, putative, expressed	AT2G16530.2;AT2G16530.1;AT1G72590.1;AT2G38050.1	3	3-oxo-5-alpha-steroid 4-dehydrogenase, putative, expressed	n	link	link	247.299	5e-24	n	20	0	80	y	AT3G43840.1	AT2G38050.1	PF02544.12	3-oxo-5-alpha-steroid 4-dehydrogenase	no	1	light_green	some_plants	GO:0005794;GO:0016021;GO:0003865;GO:0005783;GO:0006629
Ath	2027_1	AT3G05440.1	1	not_annotated	AT1G09070.1;AT3G16510.1;AT4G15755.1;AT3G62780.1	4	SRC2 protein, putative, expressed	n	link	link	203.808	9e-10	n	20	0	80	n			PF00168.26;PF14429.2	C2 domain;C2 domain in Dock180 and Zizimin proteins	homotypic;homotypic	2
Ath	2028_1	AT3G61723.1	1	histone-lysine N-methyltransferase ATX5, putative, expressed	AT3G61740.2;AT3G61740.1;AT5G28380.1;AT5G53430.1;AT4G27910.1	4	histone-lysine N-methyltransferase ATX5, putative, expressed;PPR repeat domain containing protein, putative, expressed	n	link	link	177.521	4e-18	n	16.6667	0	83.3333	n			PF00628.25	PHD-finger	homotypic	1
Ath	2033_1	AT3G24710.1	1	NADPH reductase, putative, expressed	AT3G02280.1;AT4G24520.1;AT4G24520.2;AT4G30210.2;AT4G30210.1	3	NADPH reductase, putative, expressed	n	link	link	198.029	2e-29	n	16.6667	0	83.3333	y	AT3G24710.1	AT4G24520.1;AT4G30210.1	no_domain	no_domain		0	light_green	some_plants	GO:0005737;GO:0010212;GO:0000724;GO:0010388;GO:0005634;GO:0016567;GO:0009793;GO:0016651;GO:0016571;GO:0045893;GO:0005515;GO:0010181;GO:0005506;GO:0016579;GO:0055114;GO:0009640
Ath	2046_1	AT3G28530.1	1	not_annotated	AT4G23920.1;AT4G10960.1;AT1G64440.1;AT1G12780.1;AT1G63180.1	5	NAD dependent epimerase/dehydratase family protein, putative, expressed;UDP-glucose 4-epimerase, putative, expressed	n	link	link	too short	4e-11	n	16.6667	0	83.3333	n			no_domain	no_domain		0
Ath	2067_1	AT3G14840.1	1	not_annotated	AT3G14840.2;AT1G07650.1;AT1G07650.2;AT1G53420.1;AT1G29750.2;AT1G44740.1	5	receptor-like protein kinase 2, putative, expressed;not_annotated	n	link	link	212.51	3e-58	y	14.2857	0	85.7143	n			no_domain	no_domain		0
Ath	2073_1	AT3G44785.1	1	splicing factor U2AF, putative, expressed	AT1G27650.1;AT5G42820.2;AT5G42820.1;AT1G10320.1	3	splicing factor U2AF, putative, expressed	n	link	link	233.005	8e-28	n	20	0	80	y	AT3G44785.1	AT5G42820.1;AT1G27650.1	PF00642.20	Zinc finger C-x8-C-x5-C-x3-H type (and similar)	heterotypic	1
Ath	2083_1	AT3G33393.1	1	not_annotated	AT5G35604.1;AT5G32590.1;AT3G30230.1;AT3G32190.1;AT3G43148.1;AT4G06688.1;AT5G33806.1;AT2G11010.1	8	not_annotated	n	link	link	too short	7e-55	n	11.1111	0	88.8889	n			PF05218.10;PF05701.7;PF07303.9;PF12325.4;PF15796.1;PF07888.7;PF01576.15;PF13851.2	Protein of unknown function (DUF713);Weak chloroplast movement under blue light;Occludin homology domain;TATA element modulatory factor 1 TATA binding;KELK-motif containing domain of MRCK Ser/Thr protein kinase;Calcium binding and coiled-coil domain (CALCOCO1) like;Myosin tail;Growth-arrest specific micro-tubule binding	no;no;no;no;no;heterotypic;heterotypic;no	8
Ath	2096_1	AT3G51210.1	1	flavonol sulfotransferase, putative, expressed	AT5G43690.1;AT1G13420.1;AT2G27570.1;AT3G45070.1;AT4G26280.1;AT1G28170.1;AT3G45080.1;AT2G03760.1;AT2G14920.1;AT1G13430.1;AT2G03770.1;AT2G03750.1;AT1G74090.1;AT1G18590.1;AT1G74100.1;AT5G07010.1	16	sulfotransferase domain containing protein, expressed;flavonol sulfotransferase, putative, expressed	n	link	link	193.224	8e-16	n	5.88235	0	94.1176	y	AT3G51210.1	AT1G74090.1;AT1G18590.1;AT5G07010.1;AT1G74100.1	no_domain	no_domain		0
Ath	2119_1	AT3G19350.1	1	polyadenylate-binding protein, putative, expressed	AT1G49760.2;AT1G49760.1;AT4G34110.1;AT2G23350.1;AT1G71770.2;AT1G71770.1;AT1G22760.1;AT2G36660.1	6	polyadenylate-binding protein, putative, expressed	n	link	link	217.493	8e-18	n	11.1111	0	88.8889	n			PF00658.14	Poly-adenylate binding protein, unique domain	homotypic	1
Ath	2159_1	AT5G29613.1	1	not_annotated	AT5G27260.1;AT2G29880.1	2	expressed protein	n	link	link	196.197	3e-08	n	16.6667	50	33.3333	n			no_domain	no_domain		0	light_green	some_plants	GO:0008150;GO:0005634;GO:0003674
Ath	2160_1	AT5G26622.2	1	not_annotated	AT5G26622.1;AT3G44070.1	2	not_annotated	n	link	link	200.152	8e-73	y	14.2857	57.1429	28.5714	n			no_domain	no_domain		0
Ath	2164_1	AT5G54148.1	1	expressed protein	AT4G28690.1;AT2G20310.1	2	expressed protein	n	link	link	149.703	2e-16	n	20	40	40	n			no_domain	no_domain		0	light_green	some_plants	GO:0005634
Ath	2182_1	AT5G24155.1	1	squalene monooxygenase, putative, expressed	AT5G24160.1;AT5G24150.2;AT5G24150.1;AT5G24140.1;AT1G58440.1;AT2G22830.1;AT4G37760.1;AT2G24580.1	7	squalene monooxygenase, putative, expressed;FAD dependent oxidoreductase domain containing protein, expressed	n	link	link	213.132	7e-58	n	11.1111	0	88.8889	y	AT5G24155.1	AT2G22830.1;AT5G24150.1;AT4G37760.1;AT1G58440.1;AT5G24140.1;AT5G24160.1	PF01266.20;PF13450.2;PF00890.20;PF07992.10;PF01946.13;PF00070.23;PF12831.3;PF02737.14;PF02558.12;PF01134.18;PF02254.14;PF03486.10;PF05834.8;PF01488.16;PF01494.15	FAD dependent oxidoreductase;NAD(P)-binding Rossmann-like domain;FAD binding domain;Pyridine nucleotide-disulphide oxidoreductase;Thi4 family;Pyridine nucleotide-disulphide oxidoreductase;FAD dependent oxidoreductase;3-hydroxyacyl-CoA dehydrogenase, NAD binding domain;Ketopantoate reductase PanE/ApbA;Glucose inhibited division protein A;TrkA-N domain;HI0933-like protein;Lycopene cyclase protein;S…	homotypic;homotypic;homotypic;homotypic;homotypic;homotypic;heterotypic;homotypic;homotypic;homotypic;homotypic;no;no;homotypic;homotypic	15	light_green	some_plants	GO:0016126;GO:0004506;GO:0050660;GO:0019745;GO:0016021;GO:0055114
Ath	2210_1	AT5G01230.2	1	ribosomal RNA large subunit methyltransferase J, putative, expressed	AT5G01230.1;AT4G25730.1	2	ribosomal RNA large subunit methyltransferase J, putative, expressed	n	link	link	277.975	7e-35	y	25	25	50	n			no_domain	no_domain		0
Ath	2216_1	AT5G36130.1	1	cytochrome P450 domain containing protein, expressed	AT5G36110.1;AT2G42850.1;AT2G29090.2;AT2G29090.1;AT3G19270.1;AT5G45340.1;AT4G19230.1;AT4G36380.1;AT2G32440.2;AT2G32440.1;AT5G45340.2;AT4G19230.2;AT5G05690.3;AT5G05690.1;AT1G05160.1;AT3G13730.1;AT1G12740.2;AT1G12740.1;AT5G48000.5;AT5G48000.4;AT5G48000.3;AT5G48000.2;AT5G48000.1;AT1G55940.1;AT3G50660.1;AT5G38970.2;AT1G78490.1;AT5G38970.1;AT3G44970.1;AT3G30180.1;AT4G15396.1;AT1G73340.1;AT1G19630.1;AT4…	210	cytochrome P450, putative, expressed	n	link	link	504.207	1e-90	n	0.41841	0.41841	99.1632	y	AT5G36130.1	AT3G53280.1;AT3G56630.1;AT5G05260.1;AT4G27710.1;AT2G42250.1;AT4G13770.1;AT1G17060.1;AT2G27690.1;AT3G14650.1;AT3G14620.1;AT2G30490.1;AT3G26200.1;AT5G06905.1;AT3G44250.1;AT3G14640.1;AT1G01280.1;AT2G46950.1;AT3G14680.1;AT5G25900.1;AT1G24540.1;AT4G15110.1;AT3G48300.1;AT2G23190.1;AT1G13710.1;AT3G14660.1;AT2G46960.2;AT3G48520.1;AT2G05180.1;AT2G40890.1;AT3G14690.1;AT3G53130.1	no_domain	no_domain		0	light_green	some_plants	GO:0019825;GO:0020037;GO:0016705;GO:0005576;GO:0055114;GO:0009055
Ath	2219_1	AT5G18065.1	1	not_annotated	AT4G29760.1;AT4G29770.1;AT4G29770.2;AT5G18040.1	3	not_annotated	n	link	link	443.306	2e-50	n	14.2857	28.5714	57.1429	y	AT5G18065.1	AT4G29770.2;AT5G18040.1	no_domain	no_domain		0
Ath	2220_1	AT5G18100.2	1	copper/zinc superoxide dismutase, putative, expressed	AT1G12520.1	1	copper chaperone for superoxide dismutase, putative, expressed	n	link	link	179.556	2e-11	n	12.5	75	12.5	n			PF00080.16	Copper/zinc superoxide dismutase (SODC)	homotypic	1
Ath	2223_1	AT5G57650.1	1	not_annotated	AT2G46280.2;AT2G46280.1;AT2G46280.3;AT2G46290.1	2	WD domain, G-beta repeat domain containing protein, expressed	n	link	link	105.35	1e-05	n	20	0	80	n			no_domain	no_domain		0
Ath	2233_1	AT5G09830.1	1	bolA, putative, expressed	AT4G26500.1	1	Fe-S metabolism associated domain containing protein, expressed	n	link	link	106.03	4e-08	n	25	50	25	y	AT5G09830.1	AT4G26500.1	PF01722.14	BolA-like protein	homotypic	1	dark_green	all_plants	GO:0009570;GO:0010228;GO:0005739;GO:0016226;GO:0009793;GO:0008047;GO:0048481;GO:0010027;GO:0019243;GO:0009073
Ath	2234_1	AT5G46440.1	1	not_annotated	AT5G46460.1;AT3G26782.1;AT3G22690.1;AT3G22690.2;AT2G29760.1;AT1G19720.1;AT5G42450.1;AT3G49170.1;AT3G61170.1;AT3G15130.1	9	tetratricopeptide-like helical, putative, expressed;pentatricopeptide, putative, expressed;calreticulin family protein, expressed;EMB2261, putative, expressed	n	link	link	158.316	4e-14	n	9.09091	0	90.9091	n			PF01535.16;PF13041.2;PF13812.2;PF12854.3	PPR repeat;PPR repeat family;Pentatricopeptide repeat domain;PPR repeat	no;no;no;no	4
Ath	2235_1	AT5G49370.1	1	suppressor of Mek, putative, expressed	AT3G06670.2;AT3G06670.1	1	suppressor of Mek, putative, expressed	n	link	link	357.856	7e-43	n	33.3333	0	66.6667	n			no_domain	no_domain		0
Ath	2240_1	AT5G17950.1	1	not_annotated	AT1G63870.1	1	Leucine Rich Repeat family protein, expressed	n	link	link	48.3338	0.0007	n	50	0	50	n			no_domain	no_domain		0
Ath	2242_1	AT5G54950.1	1	aconitate hydratase protein, putative, expressed	AT4G26970.1;AT2G05710.1;AT4G35830.2;AT4G35830.1	3	aconitate hydratase protein, putative, expressed	n	link	link	260.814	8e-26	n	20	0	80	n			no_domain	no_domain		0	light_green	some_plants	GO:0010167;GO:0007010;GO:0015706;GO:0006487;GO:0005829;GO:0010498;GO:0005739;GO:0006096;GO:0009060;GO:0006101;GO:0009507;GO:0006102;GO:0046686;GO:0003994;GO:0005507;GO:0006094;GO:0006979;GO:0051539
Ath	2257_1	AT5G33210.2	1	LRP1, putative, expressed	AT3G51060.1;AT5G66350.1;AT1G75520.1;AT4G36260.1;AT1G19790.2;AT1G19790.1;AT5G12330.2;AT5G12330.1;AT5G12330.4	6	SHI, putative, expressed;LRP1, putative, expressed	n	link	link	294.364	4e-67	n	6.66667	33.3333	60	n			PF05142.8;PF01155.15	Domain of unknown function (DUF702);Hydrogenase/urease nickel incorporation, metallochaperone, hypA	no;homotypic	2	light_green	some_dicots	GO:0010051;GO:0010252;GO:0005634;GO:0003700;GO:0048479;GO:0045893;GO:0048480;GO:0009938;GO:0046982
Ath	2258_1	AT5G39370.1	1	serine/threonine-protein kinase receptor precursor, putative, expressed	AT1G65800.1;AT4G21380.1;AT1G65790.1;AT3G12000.1;AT2G19130.1;AT1G11300.1;AT1G11280.3;AT4G27290.1;AT1G11280.2;AT1G11280.4;AT1G11280.1;AT1G11330.2;AT1G11330.1;AT1G11340.1;AT1G11410.1;AT1G61390.1;AT1G61370.1;AT1G61360.1;AT4G03230.1;AT2G01780.1;AT1G61380.1;AT4G21390.1;AT1G61610.1;AT1G61480.1;AT4G11900.1;AT1G61500.1;AT1G11350.1;AT1G61400.1;AT1G61420.1;AT1G61550.1;AT1G61440.1;AT4G27300.1;AT1G61490.1;AT1…	42	serine/threonine-protein kinase receptor precursor, putative, expressed;S-domain receptor-like protein kinase, putative, expressed;carbohydrate binding protein, putative, expressed	n	link	link	441.885	1e-43	n	2.04082	2.04082	95.9184	n			PF01453.20	D-mannose binding lectin	homotypic	1
Ath	2261_1	AT5G38750.1	1	tRNA synthetases class II domain containing protein, expressed	AT5G56680.1;AT1G70980.1;AT4G17300.1;AT3G07420.1	4	tRNA synthetases class II domain containing protein, expressed	n	link	link	250.603	5e-26	n	20	0	80	n			PF01336.21	OB-fold nucleic acid binding domain	homotypic	1
Ath	2267_1	AT5G33390.1	1	not_annotated	AT1G36675.1	1	not_annotated	n	link	link	207.908	2e-12	n	50	0	50	n			no_domain	no_domain		0
Ath	2271_1	AT5G37370.3	1	splicing factor, putative, expressed	AT5G37370.2;AT5G37370.1;AT5G37370.4	1	splicing factor, putative, expressed	n	link	link	286.83	2e-69	y	25	0	75	n			PF03371.11	PRP38 family	no	1	light_green	some_plants	GO:0009651;GO:0005634;GO:0000956;GO:0006396
Ath	2273_1	AT5G63460.3	1	SAP domain containing protein, expressed	AT2G41460.1;AT2G41460.2	1	apurinic endonuclease-redox protein, putative, expressed	n	link	link	147.131	8e-05	n	16.6667	50	33.3333	n			PF02037.23	SAP domain	heterotypic	1
Ath	2280_1	AT5G14930.1	1	not_annotated	AT5G14930.2	1	lipase, putative, expressed	n	link	link	663	6e-86	y	33.3333	33.3333	33.3333	n			no_domain	no_domain		0
Ath	2282_1	AT5G25640.1	1	OsRhmbd12 - Putative Rhomboid homologue, expressed	AT5G25752.1	1	OsRhmbd12 - Putative Rhomboid homologue, expressed	n	link	link	336.358	5e-35	n	50	0	50	n			no_domain	no_domain		0	light_green	some_dicots	GO:0004252;GO:0080140;GO:0009706;GO:0005886
Ath	2283_1	AT5G48175.1	1	not_annotated	AT1G66280.1;AT3G09260.1;AT5G28510.1;AT1G66270.1;AT1G66270.2	4	Os6bglu24 - beta-glucosidase homologue, similar to G. max isohydroxyurate hydrolase, expressed	n	link	link	28.4626	5e-09	n	16.6667	0	83.3333	n			no_domain	no_domain		0
Ath	2293_1	AT5G28410.1	1	not_annotated	AT3G61760.1;AT5G42080.1;AT5G42080.2;AT5G42080.3	2	dynamin family protein, putative, expressed	n	link	link	112.313	4e-06	n	20	0	80	n			no_domain	no_domain		0
Ath	2299_1	AT5G43250.1	1	histone-like transcription factor and archaeal histone, putative, expressed	AT3G12480.1;AT5G63470.2;AT5G63470.1;AT5G19490.1	3	histone-like transcription factor and archaeal histone, putative, expressed;core histone H2A/H2B/H3/H4, putative, expressed	n	link	link	212.452	6e-09	n	4.7619	76.1905	19.0476	y	AT5G43250.1	AT5G19490.1	PF00808.19;PF00125.20;PF15510.2	Histone-like transcription factor (CBF/NF-Y) and archaeal histone;Core histone H2A/H2B/H3/H4;Centromere kinetochore component W	homotypic;homotypic;no	3
Ath	2334_1	AT5G40180.1	1	expressed protein	AT3G28150.1;AT5G15900.1;AT4G23790.1;AT4G11090.1;AT5G15890.1;AT1G70230.1;AT3G02440.1;AT1G01430.1;AT4G25360.2;AT4G25360.1;AT4G01080.1;AT5G51640.1;AT3G06080.1	12	proteins of unknown function domain containing protein, expressed;expressed protein;powdery mildew resistant protein 5, putative, expressed;leaf senescence related protein, putative, expressed	n	link	link	136.246	2e-20	n	7.14286	0	92.8571	n			no_domain	no_domain		0
Ath	2343_1	AT5G48575.1	1	not_annotated	AT3G28810.1;AT3G28820.1;AT3G28980.1;AT3G28790.1;AT3G28830.1;AT3G28770.1;AT5G39870.1	7	not_annotated	n	link	link	300.887	1e-34	n	12.5	0	87.5	n			PF00285.17;PF06746.7	Citrate synthase;Protein of unknown function (DUF1216)	homotypic;no	2
Ath	2345_1	AT5G24355.1	1	expressed protein	AT5G11220.1;AT3G45200.1;AT1G64870.1;AT5G13620.1;AT1G49290.1	5	expressed protein	n	link	link	235.812	2e-26	n	16.6667	0	83.3333	n			no_domain	no_domain		0
Ath	2350_1	AT5G21110.1	1	not_annotated	AT3G60260.4;AT3G60260.2;AT3G60260.1;AT2G44770.1	2	ELMO/CED-12 family protein, putative, expressed	n	link	link	153.5	9e-06	n	14.2857	28.5714	57.1429	n			no_domain	no_domain		0
Ath	2365_1	AT5G39920.1	1	pre-mRNA cleavage complex II protein Clp1, putative, expressed	AT5G39930.1;AT3G04680.2;AT3G04680.1	2	pre-mRNA cleavage complex II protein Clp1, putative, expressed	n	link	link	206.236	1e-19	n	25	0	75	n			no_domain	no_domain		0
Ath	2367_1	AT5G35490.1	1	not_annotated	AT2G13770.1	1	not_annotated	n	link	link	101.567	4e-06	n	50	0	50	n			no_domain	no_domain		0
Ath	2371_1	AT5G35737.1	1	not_annotated	AT2G13450.1;AT2G41590.1;AT5G25200.1;AT2G02103.1;AT5G18636.1;AT2G13510.1;AT2G17920.1;AT2G13500.1;AT5G25600.1;AT5G36228.1;AT3G31430.1;AT4G02000.1;AT3G47920.1;AT3G42140.1	14	expressed protein;not_annotated	n	link	link	472.787	2e-64	n	6.25	6.25	87.5	n			PF14111.2	Domain of unknown function (DUF4283)	no	1
Ath	2386_1	AT5G25990.1	1	DNA binding protein, putative, expressed	AT5G25970.1;AT1G51770.2;AT5G11730.1;AT3G21310.1;AT1G10280.1;AT1G51770.1;AT1G10880.1;AT5G16170.1;AT1G73810.1;AT1G03760.1;AT1G68380.1;AT1G68390.1;AT4G31350.2;AT4G31350.1	12	DNA binding protein, putative, expressed;prefoldin subunit family protein, expressed	n	link	link	170.082	5e-12	n	6.66667	0	93.3333	n			no_domain	no_domain		0
Ath	2387_1	AT5G16430.1	1	not_annotated	AT5G45730.1;AT1G58037.2;AT1G58037.1;AT3G06990.1;AT3G07000.1;AT3G27500.1;AT3G28650.1;AT3G27480.1;AT3G27480.2;AT5G42840.2;AT3G27473.1;AT5G42840.1;AT3G45530.1;AT3G25850.1;AT5G59920.1;AT3G27490.1;AT1G65180.1;AT4G01350.1;AT4G09690.1;AT5G59930.1;AT5G40320.1;AT5G59940.1;AT1G69150.1;AT4G02180.1;AT4G16015.1;AT4G02190.1;AT4G11550.1;AT4G01740.1;AT4G01930.1;AT4G01760.1;AT5G22355.1;AT3G48400.1;AT3G43890.1;AT4…	32	DC1 domain-containing protein, putative, expressed	n	link	link	272.281	1e-24	n	2.77778	0	97.2222	n			PF07649.8;PF03107.12;PF00130.18;PF08746.7	C1-like domain;C1 domain;Phorbol esters/diacylglycerol binding domain (C1 domain);RING-like domain	no;no;heterotypic;no	4
Ath	2389_1	AT5G08535.2	1	G-patch domain containing protein, expressed	AT5G26610.3;AT5G26610.2;AT5G26610.1;AT3G52120.1;AT3G54230.1;AT3G54230.2;AT3G57910.1;AT1G30480.1;AT1G63980.2;AT1G63980.1;AT3G09850.1	7	G-patch domain containing protein, expressed;gamma response I protein, putative, expressed;RNA recognition motif family protein, expressed	n	link	link	169.464	6e-08	n	7.14286	14.2857	78.5714	n			PF01585.19;PF12656.3;PF03925.9;PF12756.3	G-patch domain;DExH-box splicing factor binding site;SeqA protein;C2H2 type zinc-finger (2 copies)	no;no;homotypic;no	4	light_green	some_plants	GO:0005634;GO:0008150;GO:0008270;GO:0003676
Ath	2398_1	AT5G06890.1	1	not_annotated	AT5G12280.1;AT1G14650.2;AT1G14650.1;AT1G14640.1;AT3G27600.1	4	splicing factor 3 subunit 1, putative, expressed;not_annotated	n	link	link	164.603	3e-24	n	16.6667	0	83.3333	n			PF00240.19	Ubiquitin family	homotypic	1
Ath	2400_1	AT5G64350.1	1	peptidyl-prolyl cis-trans isomerase, FKBP-type, putative, expressed	AT3G25230.2;AT3G25230.1;AT5G48570.1;AT4G25340.1;AT3G21640.1;AT3G54010.2;AT3G54010.1;AT4G25340.2	5	peptidyl-prolyl isomerase, putative, expressed;peptidyl-prolyl cis-trans isomerase, FKBP-type, putative, expressed;peptidyl-prolyl isomerase PASTICCINO1, putative, expressed	n	link	link	203.684	2e-14	n	5.88235	47.0588	47.0588	y	AT5G64350.1	AT3G21640.1;AT3G54010.1	PF00254.24	FKBP-type peptidyl-prolyl cis-trans isomerase	homotypic	1	dark_green	all_plants	GO:0000413;GO:0009644;GO:0006457;GO:0018208;GO:0042542;GO:0005829;GO:0016020;GO:0009611;GO:0006499;GO:0032266;GO:0005528;GO:0070370;GO:0009845;GO:0005516;GO:0003755;GO:0046686;GO:0006970;GO:0034976;GO:0005634;GO:0080025
Ath	2404_1	AT5G23180.1	1	not_annotated	AT4G01260.1;AT4G25210.1	2	transcription regulator, putative, expressed	n	link	link	292.475	6e-24	n	20	40	40	n			no_domain	no_domain		0
Ath	2409_1	AT5G37960.1	1	NADP-dependent oxidoreductase, putative, expressed	AT3G03080.1;AT5G37980.1;AT5G37940.1;AT1G26320.2;AT1G26320.1;AT5G38000.1;AT5G16970.1;AT5G17000.1;AT5G16980.2;AT5G16990.1;AT5G16960.1;AT3G59845.1;AT1G65560.1	12	NADP-dependent oxidoreductase, putative, expressed	n	link	link	292.212	3e-28	n	6.25	12.5	81.25	n			no_domain	no_domain		0
Ath	2420_1	AT5G28442.1	1	WD40-like, putative, expressed	AT5G28350.2;AT5G28350.1;AT3G61480.1	2	WD40-like, putative, expressed	n	link	link	364.094	2e-39	n	25	0	75	n			no_domain	no_domain		0
Ath	2424_1	AT5G58790.2	1	RNA-binding motif protein, putative, expressed	AT3G47120.1	1	RNA-binding motif protein, putative, expressed	n	link	link	151.742	1e-08	n	50	0	50	n			no_domain	no_domain		0
Ath	2429_1	AT5G05650.1	1	fasciclin domain containing protein, expressed	AT5G06390.1;AT2G35860.1;AT3G52370.1;AT3G11700.1	4	fasciclin domain containing protein, expressed	n	link	link	331.647	8e-37	n	20	0	80	n			PF02469.18	Fasciclin domain	no	1	light_green	some_plants	GO:0005773;GO:0007155;GO:0005576;GO:0003674
Ath	2431_1	AT5G18037.1	1	not_annotated	AT1G65910.1;AT5G39820.1;AT1G54330.1;AT3G12910.1;AT5G17260.1;AT4G36160.1;AT2G18060.1;AT3G04070.2;AT3G04070.1	8	no apical meristem protein, putative, expressed;No apical meristem protein, putative, expressed	n	link	link	132.551	4e-05	n	9.09091	9.09091	81.8182	n			no_domain	no_domain		0
Ath	2440_1	AT5G17140.1	1	thiol protease SEN102 precursor, putative, expressed	AT5G17080.1;AT1G03720.1;AT3G48350.1;AT1G29090.1;AT2G34080.1;AT5G50260.1;AT1G06260.1;AT2G27420.1;AT3G49340.1;AT5G45890.1;AT1G29080.1;AT3G43960.1;AT4G23520.1;AT3G54940.2;AT1G47128.1;AT4G16190.1;AT1G09850.1;AT1G20850.1;AT1G02305.1;AT5G43060.1;AT4G36880.1;AT2G21430.1;AT1G29110.1;AT1G02300.1;AT3G19400.1;AT4G01610.1;AT4G01610.2;AT4G35350.1;AT3G45310.2;AT3G45310.1;AT4G39090.1;AT3G48340.1;AT3G19390.1;AT5…	32	thiol protease SEN102 precursor, putative, expressed;vignain precursor, putative, expressed;cysteine protease, putative, expressed	n	link	link	198.396	4e-26	n	2.7027	0	97.2973	y	AT5G17140.1	AT4G16190.1;AT4G39090.1;AT3G54940.2;AT2G21430.1	PF00112.19;PF03051.11	Papain family cysteine protease;Peptidase C1-like family	homotypic;homotypic	2	light_green	some_plants	GO:0005575;GO:0006508;GO:0008234
Ath	2455_1	AT5G17130.1	1	not_annotated	AT5G17080.1	1	thiol protease SEN102 precursor, putative, expressed	n	link	link	187.715	4e-15	n	33.3333	33.3333	33.3333	n			no_domain	no_domain		0
Ath	2456_1	AT5G43550.1	1	not_annotated	AT5G22791.2;AT2G32470.1;AT1G30790.1;AT5G65850.1;AT5G52620.1;AT2G31470.1;AT1G46984.1;AT1G31080.1;AT4G38870.1;AT1G47340.1;AT1G30920.1;AT1G53790.2;AT1G53790.1;AT3G49450.1;AT1G47350.1;AT1G32660.1;AT1G47800.1;AT1G52490.1;AT3G57590.1;AT1G32420.1;AT2G23160.1;AT5G52610.1;AT1G19160.1;AT5G62060.1;AT1G47810.1;AT1G30925.1;AT1G53360.1;AT1G30780.1;AT1G30930.1;AT2G15640.1;AT2G19630.1;AT2G02660.1;AT1G33020.1;AT3…	62	OsFBA3 - F-box and FBA domain containing protein, expressed;OsFBO21 - F-box and other domain containing protein, expressed;OsFBX323 - F-box domain containing protein, expressed;not_annotated;OsFBX331 - F-box domain containing protein, expressed;OsFBX86 - F-box domain containing protein, expressed	n	link	link	240.488	5e-44	n	1.44928	7.24638	91.3043	n			PF08268.8;PF07734.9	F-box associated domain;F-box associated	no;no	2	light_green	some_dicots	GO:0008150;GO:0005634;GO:0003674
Ath	2472_1	AT5G51360.1	1	not_annotated	AT4G18720.1;AT5G27310.1;AT2G13640.1	3	transcription elongation factor protein, putative, expressed	n	link	link	162.838	0.0005	n	14.2857	42.8571	42.8571	n			no_domain	no_domain		0
Ath	2481_1	AT5G42655.1	1	expressed protein	AT3G58090.1;AT5G49030.3;AT1G07730.2	3	dirigent, putative, expressed;tRNA synthetase class I, putative, expressed	n	link	link	179.032	4e-05	n	6.25	75	18.75	n			PF03018.10	Dirigent-like protein	no	1
Ath	2501_1	AT5G56070.1	1	not_annotated	AT5G56050.1;AT4G26490.1	2	harpin-induced protein 1 domain containing protein, expressed	n	link	link	230.926	5e-16	n	33.3333	0	66.6667	n			no_domain	no_domain		0
Ath	2502_1	AT5G03550.1	1	not_annotated	AT2G42460.1;AT2G42470.1;AT3G58360.1;AT2G42460.2;AT3G58250.1;AT3G58260.1;AT3G58270.2;AT3G58270.1;AT3G58240.1;AT3G58290.3;AT3G58290.1;AT3G58400.1;AT3G27040.1	10	MATH domain containing protein, expressed;ATBPM2, putative, expressed;ubiquitin carboxyl-terminal hydrolase, putative, expressed	n	link	link	176.461	2e-09	n	4.7619	33.3333	61.9048	n			PF15960.1;PF05278.8;PF05266.10;PF09321.6;PF13851.2;PF15456.2;PF08393.9;PF08644.7	Domain of unknown function (DUF4763);Arabidopsis phospholipase-like protein (PEARLI 4);Protein of unknown function (DUF724);Domain of unknown function (DUF1978);Growth-arrest specific micro-tubule binding;Up-regulated During Septation;Dynein heavy chain, N-terminal region 2;FACT complex subunit (SPT16/CDC68)	no;no;no;no;no;no;no;heterotypic	8
Ath	2506_1	AT5G04790.1	1	not_annotated	AT1G19400.2;AT1G19400.1;AT1G75180.3;AT1G75180.1	2	expressed protein	n	link	link	107.5	0.0003	n	20	0	80	y	AT5G04790.1	AT1G75180.1	no_domain	no_domain		0	light_green	all_dicots	GO:0008150;GO:0003674;GO:0005739;GO:0008150;GO:0003674;GO:0005739
Ath	2508_1	AT5G60630.1	1	not_annotated	AT2G28440.1	1	not_annotated	n	link	link	125.245	3e-05	n	33.3333	33.3333	33.3333	n			no_domain	no_domain		0
Ath	2516_1	AT5G10590.1	1	not_annotated	AT5G40480.1	1	not_annotated	n	link	link	31.624	0.0001	n	50	0	50	n			no_domain	no_domain		0
Ath	2518_1	AT5G39640.1	1	expressed protein	AT4G20480.1;AT3G62850.1;AT5G61180.1;AT5G61190.1;AT3G62200.1;AT3G60940.1;AT3G62210.1;AT3G13280.1;AT3G61028.1;AT3G61028.2;AT5G09840.1;AT5G64710.1;AT2G19890.1	12	expressed protein	n	link	link	130.896	1e-14	n	4	44	52	n			no_domain	no_domain		0	light_green	some_plants	GO:0008150
Ath	2536_1	AT5G43540.1	1	ZOS7-04 - C2H2 zinc finger protein, expressed	AT2G37740.1;AT5G27880.1;AT1G66140.1;AT5G10970.1;AT1G68480.1;AT2G41940.1;AT3G58070.1;AT5G61470.1;AT2G28200.1;AT5G03510.1;AT5G54360.1;AT3G60580.1	12	ZOS7-01 - C2H2 zinc finger protein, expressed;ZOS6-02 - C2H2 zinc finger protein, expressed;ZOS3-07 - C2H2 zinc finger protein, expressed;ZOS1-02 - C2H2 zinc finger protein, expressed;ZOS2-17 - C2H2 zinc finger protein, expressed;ZOS7-07 - C2H2 zinc finger protein, expressed;ZOS4-03 - C2H2 zinc finger protein, expressed	n	link	link	169.368	3e-10	n	2.85714	62.8571	34.2857	n			PF13912.2;PF12171.4;PF00096.22;PF13894.2	C2H2-type zinc finger;Zinc-finger double-stranded RNA-binding;Zinc finger, C2H2 type;C2H2-type zinc finger	heterotypic;no;homotypic;no	4	dark_green	all_plants	GO:0003700;GO:0006355;GO:0005634;GO:0008270
Ath	2537_1	AT5G26594.1	1	response regulator receiver domain containing protein, expressed	AT5G35750.1;AT5G10720.1;AT2G47430.1;AT2G01830.3;AT2G01830.1;AT2G01830.2;AT2G17820.1;AT3G04580.2;AT3G04580.1;AT1G27320.1;AT3G23150.1;AT4G31920.1	9	histidine kinase, putative, expressed;ethylene receptor, putative, expressed	n	link	link	212.336	9e-10	n	5.88235	23.5294	70.5882	y	AT5G26594.1	AT2G17820.1;AT4G31920.1;AT3G04580.1;AT1G27320.1	PF00072.20	Response regulator receiver domain	homotypic	1	light_green	some_plants	GO:0018106;GO:0031537;GO:0010029;GO:0009414;GO:0043424;GO:0009651;GO:0009736;GO:0010087;GO:0000160;GO:0009636;GO:0010271;GO:0005034;GO:0070417;GO:0071215;GO:0009909;GO:0042802;GO:0009884;GO:0005886;GO:0034757;GO:0080117;GO:0000155;GO:0000156;GO:0006355;GO:0005524;GO:0048831;GO:0048509
Ath	2549_1	AT5G38370.1	1	not_annotated	AT1G80220.1;AT1G15430.2;AT1G15430.1;AT3G25910.1	3	expressed protein	n	link	link	213.444	7e-26	n	16.6667	16.6667	66.6667	n			PF07800.8;PF07394.8;PF03145.12;PF13909.2	Protein of unknown function (DUF1644);Protein of unknown function (DUF1501);Seven in absentia protein family;C2H2-type zinc-finger domain	no;no;homotypic;no	4
Ath	2553_1	AT5G01070.1	1	zinc finger, C3HC4 type domain containing protein, expressed	AT5G60580.3;AT5G60580.1;AT5G60580.4;AT5G60580.2;AT5G18760.1;AT5G03180.1;AT5G03180.2;AT3G06330.1;AT3G09760.1;AT5G63780.1;AT3G06330.3;AT3G06330.2	6	zinc finger, C3HC4 type, domain containing protein, expressed;zinc finger, C3HC4 type domain containing protein, expressed	n	link	link	147.184	2e-07	n	5.26316	31.5789	63.1579	n			PF12906.3;PF13639.2	RING-variant domain;Ring finger domain	no;homotypic	2	light_green	all_dicots	GO:0005737;GO:0008150;GO:0008270
Ath	2554_1	AT5G39230.1	1	transcription initiation factor IIB, putative, expressed	AT3G29380.1;AT2G41630.1;AT3G10330.1	3	transcription initiation factor IIB, putative, expressed	n	link	link	187.964	9e-11	n	20	20	60	n			PF08271.8;PF01667.13	TFIIB zinc-binding;Ribosomal protein S27	heterotypic;heterotypic	2
Ath	2558_1	AT5G22190.1	1	not_annotated	AT5G22160.1;AT5G22150.1	2	not_annotated	n	link	link	144.906	3e-17	n	20	40	40	n			no_domain	no_domain		0
Ath	2562_1	AT5G53592.1	1	not_annotated	AT3G23955.1;AT3G23955.2;AT5G22730.1;AT5G53640.1;AT5G53635.1;AT5G22670.1;AT1G66300.1;AT1G66290.1;AT1G78750.1;AT5G22660.2;AT1G66640.1;AT1G66310.1;AT5G22720.1;AT5G22720.2;AT1G66320.1;AT5G53840.1;AT1G16940.1;AT5G25850.1;AT1G69630.1;AT1G78760.1;AT1G78730.1;AT5G44950.1;AT5G44980.1;AT1G16930.1;AT5G18770.1;AT5G27750.1;AT5G22600.1;AT4G00320.1;AT2G26030.2;AT2G26030.3;AT2G26030.1;AT5G44940.1;AT1G51370.1;AT3…	41	OsFBX282 - F-box domain containing protein, expressed;OsFBLD8 - F-box, LRR and FBD domain containing protein, expressed;OsFBL13 - F-box domain and LRR containing protein, expressed;OsFBD4 - F-box and FBD domain containing protein, expressed;OsFBX125 - F-box domain containing protein, expressed;OsFBL40 - F-box domain and LRR containing protein, expressed;OsFBX350 - F-box domain containing protein,…	n	link	link	274.145	4e-15	n	2.08333	2.08333	95.8333	n			PF08387.6	FBD	no	1	light_green	some_dicots	GO:0005575;GO:0003674;GO:0008150
Cel	3_2	H15N14.1f;H15N14.1g	1	Caenorhabditis elegans Protein ADR-1, isoform d.	H15N14.1c	1	Caenorhabditis elegans Protein ADR-1, isoform d.	n	link	link	548.194	1.2e-75	y;y	66.6667	0	33.3333	n			PF11845.4	Protein of unknown function (DUF3365)	no	1
Cel	4_8	F11C7.7;C27A7.8b;F11C7.6a;F53B7.5a;F08C6.1b;C27A7.9;F35C11.7;Y46D2A.3a	8	Caenorhabditis elegans Protein C27A7.9 (C27A7.9) mRNA, complete cds. ;Caenorhabditis elegans Protein F35C11.7 (F35C11.7) mRNA, complete cds. ;Caenorhabditis elegans Protein Y46D2A.3, isoform a (Y46D2A.3) mRNA, complete cds. ;Caenorhabditis elegans Protein FIG-1, isoform b (fig-1) mRNA, complete cds. ;Caenorhabditis elegans Protein F11C7.6, isoform b (F11C7.6) mRNA, complete cds. ;Caenorhabditis e…	Y8A9A.2;C02B4.1;F08C6.1a.1;C36B7.5b;T21B6.3;F53B7.5b;F14H12.3;F10E7.4;T02G6.11;C17G1.6a;T19D2.1;R151.5a;C55C3.7;Y64G10A.1;F09F9.4;F58F9.9a;F58F9.8;C26C6.3;F53B6.2a;F02H6.6;F23H12.5;F02H6.7;K04E7.3;F58F9.6a;Y67A10A.11a;F57C12.1;F01F1.13b;F25H8.3b;C37C3.6b.1;Y73E7A.8;B0273.4f	31	Caenorhabditis elegans Protein Y8A9A.2 (Y8A9A.2) mRNA, complete cds. ;Caenorhabditis elegans Protein ADT-1 (adt-1) mRNA, complete cds. ;Caenorhabditis elegans Protein ADT-2, isoform c. ;Caenorhabditis elegans Protein C36B7.5, isoform a (C36B7.5) mRNA, complete cds. ;Caenorhabditis elegans Protein T21B6.3 (T21B6.3) mRNA, complete cds. ;Caenorhabditis elegans Protein FIG-1, isoform b (fig-1) mRNA, …	n	link	link	294.098	1.6e-36	y;y	22.2222	8.88889	68.8889	n			PF00090.15	Thrombospondin type 1 domain	homotypic	1
Cel	8_3	R10A10.2;ZK287.5.1;F35G12.9	3	Caenorhabditis elegans Protein APC-11 (apc-11) mRNA, complete cds. ;Caenorhabditis elegans Protein RBX-1 (rbx-1) mRNA, complete cds. ;Caenorhabditis elegans Protein RBX-2 (rbx-2) mRNA, complete cds.	Y54E10BR.3;W02A11.3;Y47D3B.11;H10E21.5;H05L14.2;F55A11.3;B0432.13.1;C18B12.4;C09E7.5;C32D5.11;Y119C1B.5;Y105C5B.11b;C09E7.8a;ZC13.1b;C16C10.5;Y54E10A.11;R06F6.2;T22B2.1;EEED8.16;C32D5.10;Y73C8C.8;F26E4.11	22	Caenorhabditis elegans Protein Y54E10BR.3 (Y54E10BR.3) mRNA, complete cds. ;Caenorhabditis elegans Protein TOE-4 (toe-4) mRNA, complete cds. ;Caenorhabditis elegans Protein Y47D3B.11 (Y47D3B.11) mRNA, complete cds. ;Caenorhabditis elegans Protein H10E21.5 (H10E21.5) mRNA, complete cds. ;Caenorhabditis elegans Protein H05L14.2 (H05L14.2) mRNA, complete cds. ;Caenorhabditis elegans Protein SEL-11 (…	n	link	link	108.556	2.6e-10	n	15.625	15.625	68.75	y	ZK287.5.1;F35G12.9;R10A10.2	C32D5.10	PF13639.2;PF12678.3;PF13920.2;PF00097.21;PF13923.2;PF12861.3;PF17123.1;PF14634.2;PF17120.1;PF14835.2;PF11789.4;PF17122.1;PF13832.2;PF00628.25;PF13445.2;PF13771.2;PF08746.7;PF11793.4	Ring finger domain;RING-H2 zinc finger;Zinc finger, C3HC4 type (RING finger);Zinc finger, C3HC4 type (RING finger);Zinc finger, C3HC4 type (RING finger);Anaphase-promoting complex subunit 11 RING-H2 finger;RING-like zinc finger;zinc-RING finger domain;Zinc-ribbon, C4HC2 type;zf-RING of BARD1-type protein;Zinc-finger of the MIZ type in Nse subunit;Zinc-finger;PHD-zinc-finger like domain;PHD-finger…	homotypic;homotypic;homotypic;homotypic;homotypic;no;no;no;no;heterotypic;no;no;no;homotypic;no;no;no;heterotypic	18	red	all_species	GO:0046872;GO:0005515;GO:0008270
Cel	12_2	C53B7.4;K07A12.3	2	Caenorhabditis elegans Protein ASG-1 (asg-1) mRNA, complete cds. ;Caenorhabditis elegans Protein ASG-2 (asg-2) mRNA, complete cds.	F08E10.3	1	Caenorhabditis elegans Protein SRH-123 (srh-123) mRNA, complete cds.	n	link	link	66.0338	1.4e-06	n	66.6667	0	33.3333	n			no_domain	no_domain		0
Cel	16_2	C36A4.8b;F42A6.5	2	Caenorhabditis elegans Protein BRC-1, isoform a. ;Caenorhabditis elegans Protein F42A6.5 (F42A6.5) mRNA, complete cds.	C36A4.8a	1	Caenorhabditis elegans Protein BRC-1, isoform a.	n	link	link	556.249	4.2e-84	y	66.6667	0	33.3333	n			PF16589.1	BRCT domain, a BRCA1 C-terminus domain	no	1
Cel	23_5	C34C6.8;F20D12.6a;C16C2.1;F16H11.4;R03C1.3b	5	Caenorhabditis elegans Protein CEH-7 (ceh-7) mRNA, complete cds. ;Caenorhabditis elegans Protein COG-1, isoform a. ;Caenorhabditis elegans Protein CEH-19, isoform b. ;Caenorhabditis elegans Protein CEH-5 (ceh-5) mRNA, complete cds. ;Caenorhabditis elegans Protein CEH-1 (ceh-1) mRNA, complete cds.	R03C1.3a;C39E6.4;C33D12.1;C28A5.4;ZC123.3a;C07H6.7.1;ZK652.5;F29F11.5a;F46F3.1a;R06F6.6;R08B4.2;F55B12.1;Y75B8A.1;F26C11.2;F58E6.10b;ZK265.4;F14F3.1a;B0564.10b;W03A3.1;Y53C12C.1;Y113G7A.6a;C37E2.5a;C38D4.6a;F27E5.2;Y38E10A.6b;C18B12.3;C37E2.4;F46C8.5;K03E6.1b;ZC64.4;ZC247.3;F01D4.6a;C07E3.6;C40H5.5a;T21B4.17;K02B12.1;F42G2.6;F31E3.1;C30A5.7b;F17A2.5;F22A3.5;ZC64.3a;F28F9.1;C10G8.6;T26C11.6;C04F1.…	62	Caenorhabditis elegans Protein COG-1, isoform a. ;Caenorhabditis elegans Protein MLS-2 (mls-2) mRNA, complete cds. ;Caenorhabditis elegans Protein CEH-31 (ceh-31) mRNA, complete cds. ;Caenorhabditis elegans Protein CEH-43 (ceh-43) mRNA, complete cds. ;Caenorhabditis elegans Protein ZFH-2 (zfh-2) mRNA, complete cds. ;Caenorhabditis elegans Protein LIN-39 (lin-39) mRNA, complete cds. ;Caenorhabditi…	n	link	link	292.026	3.9e-45	y	5.37634	27.957	66.6667	y	C34C6.8;C16C2.1	F26C11.2;F14F3.1a;Y75B8A.1;C37E2.4;Y113G7A.6a	PF00046.25;PF11569.4;PF05920.7;PF13384.2;PF07393.7;PF12764.3;PF05703.7	Homeobox domain;Homeodomain leucine-zipper encoding, Homez;Homeobox KN domain;Homeodomain-like domain;Exocyst complex component Sec10;Glycine-rich region of argonaut;Auxin canalisation	homotypic;no;homotypic;homotypic;no;no;no	7				100	Homeobox	96.7742	PAX;CUT;Homeobox;zf-C2H2;Pou
Cel	30_8	C18D11.10;C37A5.6;C37A5.3.1;C37A5.5;Y46E12A.1;C18D11.6;C18D11.9;C37A5.8	8	Caenorhabditis elegans Protein C37A5.6 (C37A5.6) mRNA, complete cds. ;Caenorhabditis elegans Protein C37A5.5 (C37A5.5) mRNA, complete cds. ;Caenorhabditis elegans Protein C18D11.6 (C18D11.6) mRNA, complete cds. ;Caenorhabditis elegans Protein C37A5.3 (C37A5.3) mRNA, complete cds. ;Caenorhabditis elegans Protein C18D11.10 (C18D11.10) mRNA, complete cds. ;Caenorhabditis elegans Protein FIPR-24 (fip…	Y73B6BR.1a	1	Caenorhabditis elegans Protein PQN-89, isoform b (pqn-89) mRNA, complete cds.	n	link	link	70.2191	0.0037	n	76.9231	15.3846	7.69231	n			no_domain	no_domain		0
Cel	33_3	F11E6.8c;R151.4b;Y48G1C.2c	3	Caenorhabditis elegans Protein CSK-1 (csk-1) mRNA, complete cds. ;Caenorhabditis elegans Protein R151.4, isoform a. ;Caenorhabditis elegans Protein F11E6.8, isoform a.	F11E6.8a;R151.4a;Y48G1C.2b.1;Y38H6C.20;F08F1.1b;C16B8.1.1;M79.1a;F49B2.5;F09A5.2;T17A3.8;F58A3.2c;M176.7.1;C24G6.2a;Y55D5A.5a;F59F3.1;B0302.1a.1;T17A3.1;T10H9.2;ZK1067.1c;W04G5.10;Y92H12A.1b;R05H5.4;F59F3.5;W04G5.6;M01B2.1;C01G6.8a;Y50D4B.6;R09D1.12;D1073.1b;M03A1.1b;C18H7.4.1;M176.6a;R09D1.13;K11D12.10a;C30F8.4a;T06C10.6;ZC581.7;ZK938.5;C08H9.5;T14E8.1a;C01C7.1a;F09G2.1;R13F6.6c;B0523.1;F22D6.1;…	68	Caenorhabditis elegans Protein F11E6.8, isoform a. ;Caenorhabditis elegans Protein R151.4, isoform a. ;Caenorhabditis elegans Protein CSK-1 (csk-1) mRNA, complete cds. ;Caenorhabditis elegans Protein Y38H6C.20 (Y38H6C.20) mRNA, complete cds. ;Caenorhabditis elegans Protein KIN-9, isoform c (kin-9) mRNA, complete cds. ;Caenorhabditis elegans Protein LIN-18 (lin-18) mRNA, complete cds. ;Caenorhabdi…	n	link	link	235.328	2.7e-70	y;y;y	4.22535	0	95.7746	n			no_domain	no_domain		0
Cel	36_3	C37H5.11;Y38E10A.1;C37H5.10	3	Caenorhabditis elegans Protein Y38E10A.1 (Y38E10A.1) mRNA, complete cds. ;Caenorhabditis elegans Protein CWP-2 (cwp-2) mRNA, complete cds. ;Caenorhabditis elegans Protein CWP-1 (cwp-1) mRNA, complete cds.	C35A11.3	1	Caenorhabditis elegans Protein C35A11.3 (C35A11.3) mRNA, complete cds.	n	link	link	36.559	2.3e-05	n	75	0	25	n			PF13136.2	Protein of unknown function (DUF3984)	no	1
Cel	37_2	F08F1.9;F59H6.7	2	Caenorhabditis elegans Protein F08F1.9 (F08F1.9) mRNA, complete cds. ;Caenorhabditis elegans Protein CYA-2 (cya-2) mRNA, complete cds.	ZK507.6;C37A2.4a;ZC168.4.1;H31G24.4.1;Y43E12A.1;T06E6.2a.1;Y38F1A.5.1;T12C9.7a	8	Caenorhabditis elegans Protein CYA-1 (cya-1) mRNA, complete cds. ;Caenorhabditis elegans Protein CYE-1, isoform a (cye-1) mRNA, complete cds. ;Caenorhabditis elegans Protein CYB-1 (cyb-1) mRNA, complete cds. ;Caenorhabditis elegans Protein CYB-2.2 (cyb-2.2) mRNA, complete cds. ;Caenorhabditis elegans Protein CYB-2.1 (cyb-2.1) mRNA, complete cds. ;Caenorhabditis elegans Protein CYB-3, isoform a (c…	n	link	link	261.631	2.1e-36	n	16.6667	16.6667	66.6667	y	F59H6.7;F08F1.9	Y38F1A.5.1;Y43E12A.1;H31G24.4.1;C37A2.4a	PF00134.19	Cyclin, N-terminal domain	homotypic	1
Cel	42_3	F18C5.9;M03A1.7.1;ZK1010.4b	3	Caenorhabditis elegans Protein F18C5.9 (F18C5.9) mRNA, complete cds. ;Caenorhabditis elegans Protein ZK1010.4, isoform b (ZK1010.4) mRNA, complete cds. ;Caenorhabditis elegans Protein DAO-2 (dao-2) mRNA, complete cds.	ZK1010.4a;F53F8.4;Y53F4B.25a;C42D4.3;F13H8.5b;T04A11.3;C25G4.10a;F29C12.1a;Y57G11C.42a;Y65B4BL.1b	10	Caenorhabditis elegans Protein ZK1010.4, isoform b (ZK1010.4) mRNA, complete cds. ;Caenorhabditis elegans Protein F53F8.4 (F53F8.4) mRNA, complete cds. ;Caenorhabditis elegans Protein Y53F4B.25 (Y53F4B.25) mRNA, complete cds. ;Caenorhabditis elegans Protein C42D4.3 (C42D4.3) mRNA, complete cds. ;Caenorhabditis elegans Protein F13H8.5, isoform b (F13H8.5) mRNA, complete cds. ;Caenorhabditis elegan…	n	link	link	337.253	3.2e-41	y	16.6667	41.6667	41.6667	n			PF01682.15	DB module	no	1
Cel	55_2	Y105E8A.7c;Y105E8A.7d	1	Caenorhabditis elegans Protein EAT-18, isoform c (eat-18) mRNA, complete cds.	F15A2.4	1	Caenorhabditis elegans Protein SRD-50 (srd-50) mRNA, complete cds.	n	link	link	84.2485	2e-05	n	66.6667	0	33.3333	n			no_domain	no_domain		0
Cel	58_3	M01D7.7c;Y95B8A.5b;F56H9.4b	3	Caenorhabditis elegans Protein GPA-9, isoform a. ;Caenorhabditis elegans Protein EGL-30, isoform a (egl-30) mRNA, complete cds. ;Caenorhabditis elegans Protein GPA-16 (gpa-16) mRNA, complete cds.	Y95B8A.5a;M01D7.7a;F56H9.4a;C26C6.2;T07A9.7;R10H10.5;F56H9.3;E02C12.5;C34D1.3;M04C7.1.1;F38E1.5;T19C4.6a;C55H1.2;C16A11.1b;F18G5.3;R06A10.2a.1;F48C11.1;B0207.3b;F53B1.7;F18E2.5b;Y71H2B.7.1	21	Caenorhabditis elegans Protein GPA-16 (gpa-16) mRNA, complete cds. ;Caenorhabditis elegans Protein EGL-30, isoform a (egl-30) mRNA, complete cds. ;Caenorhabditis elegans Protein GPA-9, isoform a. ;Caenorhabditis elegans Protein GOA-1 (goa-1) mRNA, complete cds. ;Caenorhabditis elegans Protein GPA-4 (gpa-4) mRNA, complete cds. ;Caenorhabditis elegans Protein GPA-7 (gpa-7) mRNA, complete cds. ;Caen…	n	link	link	447.12	1.8e-63	y;y;y	16	0	84	n			PF06702.8;PF13705.2	Golgi casein kinase, C-terminal, Fam20;TRC8 N-terminal domain	no;no	2	light_blue	non-vertebrates	GO:0004871;GO:0007165;GO:0046872;GO:0000166;GO:0005525;GO:0005938;GO:0009792;GO:0000003;GO:0005515;GO:0007052;GO:0000132;GO:0005834;GO:0003924;GO:0001664;GO:0007188;GO:0031683;GO:0019003;GO:0000578;GO:0019001;GO:0007186;GO:0006184
Cel	61_2	F54F7.10;Y82E9BR.15	2	Caenorhabditis elegans Protein ELC-1 (elc-1) mRNA, complete cds. ;Caenorhabditis elegans Protein F54F7.10 (F54F7.10) mRNA, complete cds.	C05C8.6	1	Caenorhabditis elegans Protein HPO-9 (hpo-9) mRNA, complete cds.	n	link	link	-22.7911	1.9e-05	n	22.2222	66.6667	11.1111	n			PF00651.27;PF04190.9	BTB/POZ domain;Protein of unknown function (DUF410)	homotypic;homotypic	2
Cel	64_2	C18G1.2b;C39B10.6a	2	Caenorhabditis elegans Protein ELT-7, isoform a. ;Caenorhabditis elegans Protein ELT-4, isoform a.	W09C2.1a;C33D3.1;F55A8.1b;K02B9.4b;F52C12.5.1;Y74C9A.4b;C33D3.3;D1014.8;ZK678.2;C37C3.2a.1	10	Caenorhabditis elegans Protein ELT-1, isoform a. ;Caenorhabditis elegans Protein ELT-2 (elt-2) mRNA, complete cds. ;Caenorhabditis elegans Protein EGL-18 (egl-18) mRNA, complete cds. ;Caenorhabditis elegans Protein ELT-3, isoform b. ;Caenorhabditis elegans Protein ELT-6 (elt-6) mRNA, complete cds. ;Caenorhabditis elegans Protein RCOR-1, isoform b (rcor-1) mRNA, complete cds. ;Caenorhabditis elega…	n	link	link	263.323	1.5e-27	n	11.1111	33.3333	55.5556	n			PF00320.23;PF08271.8;PF16092.1;PF00105.14	GATA zinc finger;TFIIB zinc-binding;Domain of unknown function (DUF4821);Zinc finger, C4 type (two domains)	heterotypic;heterotypic;no;homotypic	4				100	zf-GATA	80	MYB;RXR-like;zf-GATA
Cel	72_2	T13F2.1c.1;W08D2.4c	2	Caenorhabditis elegans Protein FAT-3, isoform a. ;Caenorhabditis elegans Protein FAT-4, isoform a.	W08D2.4a;T13F2.1a.1	2	Caenorhabditis elegans Protein FAT-3, isoform a. ;Caenorhabditis elegans Protein FAT-4, isoform a.	n	link	link	301.052	6.5e-57	y;y	66.6667	0	33.3333	n			PF03192.9	Pyrococcus protein of unknown function, DUF257	homotypic	1
Cel	75_2	Y18D10A.19;F36H1.1a.1	2	Caenorhabditis elegans Protein FKB-1, isoform a. ;Caenorhabditis elegans Protein FKB-2 (fkb-2) mRNA, complete cds.	Y18D10A.25;C50F2.6b;C05C8.3;F31D4.3;ZC455.10;B0511.1;Y39A3A.4	7	Caenorhabditis elegans Protein FKB-8 (fkb-8) mRNA, complete cds. ;Caenorhabditis elegans Protein FKB-5, isoform b. ;Caenorhabditis elegans Protein FKB-3 (fkb-3) mRNA, complete cds. ;Caenorhabditis elegans Protein FKB-6 (fkb-6) mRNA, complete cds. ;Caenorhabditis elegans Protein FKB-4 (fkb-4) mRNA, complete cds. ;Caenorhabditis elegans Protein FKB-7 (fkb-7) mRNA, complete cds. ;Caenorhabditis eleg…	n	link	link	302.624	7.5e-42	n	41.6667	0	58.3333	n			PF00254.24;PF13350.2	FKBP-type peptidyl-prolyl cis-trans isomerase;Tyrosine phosphatase family	homotypic;heterotypic	2
Cel	76_2	F26D12.1f;F26D12.1p	1	Caenorhabditis elegans Protein FKH-7, isoform a (fkh-7) mRNA, complete cds.	F26D12.1a	1	Caenorhabditis elegans Protein FKH-7, isoform a (fkh-7) mRNA, complete cds.	n	link	link	442.924	9.4e-67	y;y	66.6667	0	33.3333	n			no_domain	no_domain		0				0		100	Fork head
Cel	94_2	F09D12.1;F41E6.2	2	Caenorhabditis elegans Protein GRD-5 (grd-5) mRNA, complete cds. ;Caenorhabditis elegans Protein GRD-10 (grd-10) mRNA, complete cds.	F46B3.5;R08B4.1b.1;K02E2.2;F46H5.6;C37C3.4;T18H9.1;C04E6.6;Y65B4BR.6b;F32D1.4;C24G6.7;T02E9.2a;F02D8.2;T16G1.8	13	Caenorhabditis elegans Protein GRD-2 (grd-2) mRNA, complete cds. ;Caenorhabditis elegans Protein GRD-1, isoform b (grd-1) mRNA, complete cds. ;Caenorhabditis elegans Protein GRD-11 (grd-11) mRNA, complete cds. ;Caenorhabditis elegans Protein GRD-7 (grd-7) mRNA, complete cds. ;Caenorhabditis elegans Protein GRD-8 (grd-8) mRNA, complete cds. ;Protein GRD-6 ;Caenorhabditis elegans Protein GRD-9 (grd…	n	link	link	242.534	4.8e-16	n	10.5263	21.0526	68.4211	y	F41E6.2;F09D12.1	F32D1.4;K02E2.2	PF04155.14	Ground-like domain	no	1
Cel	97_4	T24A6.3;T24A6.15;F40C5.3;K02D7.6	4	Caenorhabditis elegans Protein GRL-30 (grl-30) mRNA, complete cds. ;Caenorhabditis elegans Protein GRL-28 (grl-28) mRNA, complete cds. ;Caenorhabditis elegans Protein GRL-27 (grl-27) mRNA, complete cds. ;Caenorhabditis elegans Protein GRL-26 (grl-26) mRNA, complete cds.	C26F1.5;E02A10.2b;T02E9.2a;K03B8.7;T03D8.4a;T05C3.4;ZC487.4;T16G1.8;F32D1.4;C56A3.1;C24G6.7;F27C1.3	12	Caenorhabditis elegans Protein GRL-10 (grl-10) mRNA, complete cds. ;Caenorhabditis elegans Protein GRL-23, isoform a (grl-23) mRNA, complete cds. ;Caenorhabditis elegans Protein GRL-7, isoform a (grl-7) mRNA, complete cds. ;Caenorhabditis elegans Protein GRL-3 (grl-3) mRNA, complete cds. ;Caenorhabditis elegans Protein GRL-14, isoform a (grl-14) mRNA, complete cds. ;Caenorhabditis elegans Protein…	n	link	link	218.153	4.5e-10	n	31.5789	36.8421	31.5789	y	F40C5.3;T24A6.15;T24A6.3	C56A3.1;K03B8.7;ZC487.4;F32D1.4	PF04155.14;PF02224.14	Ground-like domain;Cytidylate kinase	no;homotypic	2
Cel	99_2	F55A11.6e;R03D7.6c	2	Caenorhabditis elegans Protein GST-5, isoform a. ;Caenorhabditis elegans Protein F55A11.6, isoform a (F55A11.6) mRNA, complete cds.	F55A11.6c	1	Caenorhabditis elegans Protein F55A11.6, isoform a (F55A11.6) mRNA, complete cds.	n	link	link	358.703	1e-36	y	4.87805	92.6829	2.43902	n			PF00043.21	Glutathione S-transferase, C-terminal domain	homotypic	1
Cel	101_2	Y74C10AR.3b.1;Y48G8AL.11c	2	Caenorhabditis elegans Protein HAF-6 (haf-6) mRNA, complete cds. ;Caenorhabditis elegans Protein ABTM-1 (abtm-1) mRNA, complete cds.	Y74C10AR.3a;C47A10.1;F42E11.1a;ZK455.7.1;K08E7.9;T21E8.1a;T21E8.3;DH11.3;C34G6.4;T21E8.2;Y48G8AL.11a;F22E10.3;F22E10.2;F22E10.1;C05A9.1a;C54D1.1;Y50E8A.16;W09D6.6;Y75B8A.26;Y57G11C.1;ZK484.2a.1;F57A10.3;Y43F8C.12;F57C12.4;F57C12.5b;F21G4.2;F43E2.4;W04C9.1a;E03G2.2;C18C4.2;C30H6.6;F14F4.3b;F20B6.3;F56A3.4	34	Caenorhabditis elegans Protein ABTM-1 (abtm-1) mRNA, complete cds. ;Caenorhabditis elegans Protein PGP-9 (pgp-9) mRNA, complete cds. ;Caenorhabditis elegans Protein PGP-4, isoform b (pgp-4) mRNA, complete cds. ;Caenorhabditis elegans Protein PGP-3 (pgp-3) mRNA, complete cds. ;Caenorhabditis elegans Protein PGP-1 (pgp-1) mRNA, complete cds. ;Caenorhabditis elegans Protein PGP-6, isoform c. ;Caenor…	n	link	link	262.276	1.2e-59	y;y	8.10811	0	91.8919	n			no_domain	no_domain		0
Cel	113_22	F22B3.2;ZK131.2;B0035.10;F55G1.2;E03A3.4;Y49E10.6a;F07B7.5;ZK131.3;K06C4.5;ZK131.7;F54E12.1;K06C4.13;F08G2.3;W05B10.1;T10C6.13;W09H1.2;E03A3.3;F45E1.6;K03A1.1;F17E9.10;F45F2.13;F20D6.9	22	Caenorhabditis elegans Protein HIS-73 (his-73) mRNA, complete cds. ;Caenorhabditis elegans Protein HIS-71 (his-71) mRNA, complete cds. ;Caenorhabditis elegans Protein HIS-42 (his-42) mRNA, complete cds. ;Caenorhabditis elegans Protein HIS-72, isoform b. ;Caenorhabditis elegans Protein HIS-6 (his-6) mRNA, complete cds. ;Caenorhabditis elegans Protein HIS-45 (his-45) mRNA, complete cds. ;Caenorhabd…	F58A4.3;F54C8.2	2	Caenorhabditis elegans Protein HCP-3 (hcp-3) mRNA, complete cds. ;Caenorhabditis elegans Protein CPAR-1 (cpar-1) mRNA, complete cds.	n	link	link	306.765	1.1e-37	n	84.6154	7.69231	7.69231	y	W05B10.1;ZK131.7;F54E12.1;ZK131.2;K06C4.5;F22B3.2;B0035.10;F20D6.9;F45F2.13;F55G1.2;F07B7.5;F08G2.3;ZK131.3;K06C4.13;E03A3.4;E03A3.3;F17E9.10;T10C6.13	F58A4.3;F54C8.2	PF00125.20;PF00808.19;PF15511.2	Core histone H2A/H2B/H3/H4;Histone-like transcription factor (CBF/NF-Y) and archaeal histone;Centromere kinetochore component CENP-T histone fold	homotypic;homotypic;no	3
Cel	114_18	T23D8.6;F45F2.4;F54E12.5c;C50F4.13;F08G2.2;K06C4.3;ZK131.10;F17E9.13;F55G1.10;K06C4.11;F07B7.10;R08C7.3.1;ZK131.6;B0035.7;H02I12.7;F07B7.3;T10C6.12;F35H10.1	18	Caenorhabditis elegans Protein HIS-7 (his-7) mRNA, complete cds. ;Caenorhabditis elegans Protein HIS-35 (his-35) mRNA, complete cds. ;Caenorhabditis elegans Protein HIS-16 (his-16) mRNA, complete cds. ;Caenorhabditis elegans Protein HIS-57, isoform b. ;Caenorhabditis elegans Protein HIS-51 (his-51) mRNA, complete cds. ;Caenorhabditis elegans Protein HIS-61 (his-61) mRNA, complete cds. ;Caenorhabd…	F40F9.7a	1	Caenorhabditis elegans Protein DRAP-1, isoform b (drap-1) mRNA, complete cds.	n	link	link	99.8562	4.1e-05	n	87.5	8.33333	4.16667	n			PF00808.19;PF00125.20	Histone-like transcription factor (CBF/NF-Y) and archaeal histone;Core histone H2A/H2B/H3/H4	homotypic;homotypic	2
Cel	118_2	F57C12.3;C43H6.8	2	Caenorhabditis elegans Protein HLH-15 (hlh-15) mRNA, complete cds. ;Caenorhabditis elegans Protein HLH-19 (hlh-19) mRNA, complete cds.	T15H9.3;B0304.1b;F58A4.7b.1	3	Caenorhabditis elegans Protein HLH-6 (hlh-6) mRNA, complete cds. ;Caenorhabditis elegans Protein HLH-1, isoform b. ;Caenorhabditis elegans Protein HLH-11, isoform d (hlh-11) mRNA, complete cds.	n	link	link	184.992	2.2e-10	n	21.0526	63.1579	15.7895	n			PF00010.22;PF16423.1	Helix-loop-helix DNA-binding domain;Transcription factor COE1 helix-loop-helix domain	homotypic;no	2	light_blue	some_metazoa	GO:0002119;GO:0005634;GO:0003677;GO:0006351;GO:0006355;GO:0060465;GO:0008340;GO:0035264;GO:0006357;GO:0006366;GO:0010468;GO:0003705;GO:0046983	100	bHLH	100	bHLH
Cel	119_2	Y105C5B.29;F38C2.2	2	Caenorhabditis elegans Protein HLH-17 (hlh-17) mRNA, complete cds. ;Caenorhabditis elegans Protein HLH-32 (hlh-32) mRNA, complete cds.	T15H9.3	1	Caenorhabditis elegans Protein HLH-6 (hlh-6) mRNA, complete cds.	n	link	link	97.1231	1.6e-05	n	30.7692	61.5385	7.69231	n			PF00010.22	Helix-loop-helix DNA-binding domain	homotypic	1				100	bHLH	100	bHLH
Cel	126_8	T22A3.2a;T22A3.2b;F38E11.2;C14B9.1;F08H9.4b;F38E11.1;Y46H3A.3b;C09B8.6c	7	Caenorhabditis elegans Protein HSP-12.1, isoform b (hsp-12.1) mRNA, complete cds. ;Caenorhabditis elegans Protein HSP-12.6 (hsp-12.6) mRNA, complete cds. ;Caenorhabditis elegans Protein HSP-25, isoform a. ;Caenorhabditis elegans Protein HSP-16.2 (hsp-16.2) mRNA, complete cds. ;Caenorhabditis elegans Protein HSP-12.3 (hsp-12.3) mRNA, complete cds. ;Caenorhabditis elegans Protein HSP-12.2 (hsp-12.2…	C14F11.5b	1	Caenorhabditis elegans Protein HSP-43, isoform b (hsp-43) mRNA, complete cds.	n	link	link	241.321	1.1e-23	n	34.7826	60.8696	4.34783	y	T22A3.2b;C14B9.1;F38E11.1;F38E11.2	C14F11.5b	PF00011.17	Hsp20/alpha crystallin family	homotypic	1
Cel	140_2	T09A5.2b;T09A5.2c	1	Caenorhabditis elegans Protein KLP-3, isoform a.	T09A5.2a	1	Caenorhabditis elegans Protein KLP-3, isoform a.	n	link	link	647.063	1.1e-93	y;y	66.6667	0	33.3333	n			no_domain	no_domain		0
Cel	146_2	M6.11;C16H3.2	2	Caenorhabditis elegans Protein LEC-9 (lec-9) mRNA, complete cds. ;Caenorhabditis elegans Protein M6.11 (M6.11) mRNA, complete cds.	W09H1.6b;ZK892.1f;F52H3.7a.1;C53D6.7;C44F1.3;DC2.3b;ZK1248.16.1;F40H6.5;T02G6.7;W04B5.3a	10	Caenorhabditis elegans Protein LEC-1, isoform a. ;Caenorhabditis elegans Protein LEC-3, isoform f. ;Caenorhabditis elegans Protein LEC-2, isoform a. ;Caenorhabditis elegans Protein C53D6.7 (C53D6.7) mRNA, complete cds. ;Caenorhabditis elegans Protein LEC-4 (lec-4) mRNA, complete cds. ;Caenorhabditis elegans Protein LEC-12, isoform b. ;Caenorhabditis elegans Protein LEC-5 (lec-5) mRNA, complete cd…	n	link	link	218.408	2.4e-20	n	9.09091	45.4545	45.4545	n			PF00337.18;PF08787.7	Galactoside-binding lectin;Alginate lyase	homotypic;homotypic	2	light_blue	some_metazoa	GO:0005515;GO:0030246;GO:0060102;GO:0016936
Cel	155_2	B0546.1.1;K10B3.9.1	2	Caenorhabditis elegans Protein MAI-2 (mai-2) mRNA, complete cds. ;Caenorhabditis elegans Protein MAI-1 (mai-1) mRNA, complete cds.	F55A8.2c.1;M01D7.2a	2	Caenorhabditis elegans Protein EGL-4, isoform c. ;Caenorhabditis elegans Protein SCM-1 (scm-1) mRNA, complete cds.	n	link	link	144.543	1.8e-05	n	66.6667	0	33.3333	n			PF08954.7;PF08702.6;PF06295.8	Trimerisation motif;Fibrinogen alpha/beta chain family;Protein of unknown function (DUF1043)	no;homotypic;no	3	light_blue	some_metazoa	GO:0000166;GO:0016740;GO:0005524;GO:0004674;GO:0016301;GO:0016310;GO:0030163;GO:0004672;GO:0006468;GO:0004692;GO:0016772
Cel	164_5	B0496.7;F20D12.5;T04C9.4b;T04C9.4c;T04C9.4d	3	Caenorhabditis elegans Protein EXC-9 (exc-9) mRNA, complete cds. ;Caenorhabditis elegans Protein MLP-1, isoform a. ;Caenorhabditis elegans Protein VALV-1 (valv-1) mRNA, complete cds.	F25H5.1f;F14D12.2.1;C28H8.6a;F07C6.1a;T11B7.4d;Y57G11A.1e;ZK381.5a;ZC64.4;F09B9.2b;F42H10.3a;F42G4.3e.1;ZC247.3;K02C4.4;C04F1.3;F46C8.5;B0496.8;Y105E8A.6;F28F5.3c;C40H5.5a	19	Caenorhabditis elegans Protein LIM-9, isoform a. ;Caenorhabditis elegans Protein UNC-97 (unc-97) mRNA, complete cds. ;Caenorhabditis elegans Protein PXL-1, isoform a. ;Caenorhabditis elegans Protein PIN-2, isoform a. ;Caenorhabditis elegans Protein ALP-1, isoform d. ;Caenorhabditis elegans Protein TAG-273, isoform b (tag-273) mRNA, complete cds. ;Caenorhabditis elegans Protein PRKL-1, isoform a (…	n	link	link	257.833	6.9e-11	n	40	5.71429	54.2857	y	T04C9.4c;F20D12.5;B0496.7	Y105E8A.6;C28H8.6a	PF00412.18	LIM domain	homotypic	1				0		26.3158	Homeobox
Cel	166_39	Y50E8A.2;K05F1.7;F09C12.7;F58A6.8;T13F2.10;T13F2.11;F58A6.9;F32B6.6;R13H9.2;ZK546.3;Y59E9AR.7;K08F4.8;F36H12.7;ZK1251.6;ZK354.5;C34F11.4;C34F11.6;C09B9.6;R13H9.4;C04G2.4;Y59H11AM.1;ZK1248.4;K07F5.3;ZK1248.6;ZK354.4;K07F5.1;R05F9.8;ZK354.10;ZK354.11;ZK546.6;R05F9.13;F26G1.7;K05F1.2;C33F10.9;C25A8.1;Y59E9AR.1;ZK354.1;ZK1248.17;K07F5.2	39	Caenorhabditis elegans Protein MSP-50 (msp-50) mRNA, complete cds. ;Caenorhabditis elegans Protein MSP-77 (msp-77) mRNA, complete cds. ;Caenorhabditis elegans Protein MSP-55 (msp-55) mRNA, complete cds. ;Caenorhabditis elegans Protein MSP-38 (msp-38) mRNA, complete cds. ;Caenorhabditis elegans Protein MSP-49 (msp-49) mRNA, complete cds. ;Caenorhabditis elegans Protein MSP-152 (msp-152) mRNA, comp…	Y105C5B.19;M199.2.1;C36H8.1	3	Caenorhabditis elegans Protein Y105C5B.19 (Y105C5B.19) mRNA, complete cds. ;Caenorhabditis elegans Protein M199.2 (M199.2) mRNA, complete cds. ;Caenorhabditis elegans Protein C36H8.1 (C36H8.1) mRNA, complete cds.	n	link	link	too short	1.8e-53	n	76.3636	18.1818	5.45455	y	ZK1248.17;C33F10.9;ZK1251.6;T13F2.11;T13F2.10;R05F9.13;K05F1.7;C34F11.4;C09B9.6;K05F1.2;C25A8.1;F36H12.7;K07F5.2;K07F5.3;K07F5.1;C04G2.4;ZK354.11;F26G1.7;ZK354.5;ZK354.1;F58A6.8;F09C12.7;Y59E9AR.1;ZK546.6;ZK546.3;Y59H11AM.1;ZK1248.6;F32B6.6;C34F11.6;R13H9.2;K08F4.8;R13H9.4;R05F9.8	C36H8.1	PF00635.22	MSP (Major sperm protein) domain	homotypic	1
Cel	171_5	ZK1010.1;H06I04.4b;C26F1.4.1;F45H11.2;K10C2.12	5	Caenorhabditis elegans Protein UBL-1, isoform a (ubl-1) mRNA, complete cds. ;Caenorhabditis elegans Protein K10C2.12 (K10C2.12) mRNA, complete cds. ;Caenorhabditis elegans Protein RPS-30 (rps-30) mRNA, complete cds. ;Caenorhabditis elegans Protein NED-8 (ned-8) mRNA, complete cds. ;Caenorhabditis elegans Protein UBQ-2 (ubq-2) mRNA, complete cds.	F25B5.4a.1;C16C8.16;ZK20.3.1;F15C11.2a;F56F3.4;K08E3.7a.1;F54D10.7;ZK688.5a	8	Caenorhabditis elegans Protein UBQ-1, isoform a. ;Caenorhabditis elegans Protein C16C8.16 (C16C8.16) mRNA, complete cds. ;Caenorhabditis elegans Protein RAD-23 (rad-23) mRNA, complete cds. ;Caenorhabditis elegans Protein UBQL-1, isoform a. ;Caenorhabditis elegans Protein F56F3.4 (F56F3.4) mRNA, complete cds. ;Caenorhabditis elegans Protein PDR-1 (pdr-1) mRNA, complete cds. ;Caenorhabditis elegans…	n	link	link	186.805	7.1e-39	n	28	40	32	y	F45H11.2	ZK20.3.1	PF00240.19;PF11976.4;PF14560.2;PF13881.2;PF10302.5;PF08817.6	Ubiquitin family;Ubiquitin-2 like Rad60 SUMO-like;Ubiquitin-like domain;Ubiquitin-2 like Rad60 SUMO-like;DUF2407 ubiquitin-like domain;WXG100 protein secretion system (Wss), protein YukD	homotypic;homotypic;no;no;no;homotypic	6	red	all_species	GO:0002119;GO:0005634;GO:0005737;GO:0009792;GO:0000003;GO:0006915;GO:0030163;GO:0005515
Cel	172_2	F16B4.11b;C06C6.5b.1	2	Caenorhabditis elegans Protein NHR-50, isoform a. ;Caenorhabditis elegans Protein NHR-179, isoform a.	F16B4.11a;C06C6.5a;T19A5.5;F16B4.12b;C06C6.4;F16B4.1;Y46H3D.5b;T19A5.4;T06C12.7;Y70C5C.6a;T27B7.1;C06B8.1;F44C4.2;Y5H2A.2;T01G6.8;T06C12.6;Y17D7A.1;M02H5.7;F16B4.9;M02H5.6;C33G8.11.1;T03E6.3;F59E11.11;C33G8.8;T09D3.4;F59E11.10b;Y80D3A.4;T01G6.7;C33G8.10;T01G6.6b;F44E7.8b;M02H5.3;T06C12.13a;F41B5.9;F44C8.9a;F44C8.8;M02H5.4;F44C8.3;R02D1.1;F44C8.6a;T27B7.4a;C33G8.12;VC5.6;T27B7.2;Y39B6A.47a;M02H5.5…	271	Caenorhabditis elegans Protein NHR-179, isoform a. ;Caenorhabditis elegans Protein NHR-50, isoform a. ;Caenorhabditis elegans Protein NHR-219 (nhr-219) mRNA, complete cds. ;Nuclear receptor NHR-117 ;Caenorhabditis elegans Protein NHR-63 (nhr-63) mRNA, complete cds. ;Caenorhabditis elegans Protein NHR-177 (nhr-177) mRNA, complete cds. ;Caenorhabditis elegans Protein NHR-110, isoform b. ;Caenorhabd…	n	link	link	467.139	1.3e-82	y;y	1.09091	0.363636	98.5455	n			PF00105.14	Zinc finger, C4 type (two domains)	homotypic	1				100	Miscellaneous	98.893	ESR-like;THR-like;RXR-like;Miscellaneous;GCNF-like;NGFIB-like;SF-like
Cel	174_2	Y41D4B.20;C12D5.8b	2	Caenorhabditis elegans Protein NHR-94, isoform a. ;Caenorhabditis elegans Protein NHR-287 (nhr-287) mRNA, complete cds.	C12D5.8a;Y41D4B.8;C33G8.7;Y51A2D.17;Y41D4B.27;C11G6.4a;C06B8.1;R11E3.5a;T03E6.3;C33G8.9;C33G8.10;C33G8.11.1;Y70C5C.6a;Y41D4B.7;C33G8.8;Y41D4B.9;C33G8.12;R04B5.4b;VC5.5;C06C6.5a;T12C9.1;T12C9.5c;C06C6.4;T12C9.6;Y40B10A.8.1;F35E8.12;C33G8.6;VC5.6;F14H3.11;K06B4.11;T05B4.2;Y46H3D.7.1;Y46H3D.6;R04B5.3;T23H4.2;T09A12.4c;C45E1.1a;T09D3.4;T01B10.4a.1;ZK455.6;K10C3.6c.1;F44C4.2;F57A10.6b;C07A12.3a;ZK218.…	99	Caenorhabditis elegans Protein NHR-94, isoform a. ;Caenorhabditis elegans Protein NHR-92 (nhr-92) mRNA, complete cds. ;Caenorhabditis elegans Protein NHR-161 (nhr-161) mRNA, complete cds. ;Caenorhabditis elegans Protein NHR-70 (nhr-70) mRNA, complete cds. ;Caenorhabditis elegans Protein NHR-146 (nhr-146) mRNA, complete cds. ;Caenorhabditis elegans Protein NHR-28, isoform a. ;Caenorhabditis elegan…	n	link	link	491.458	4.7e-79	y	4.80769	0	95.1923	n			no_domain	no_domain		0				50	RXR-like	100	ESR-like;THR-like;RXR-like;Miscellaneous;GCNF-like;NGFIB-like;SF-like
Cel	193_5	B0213.5;B0213.6;B0213.3;B0213.4;B0213.2	5	Caenorhabditis elegans Protein NLP-27 (nlp-27) mRNA, complete cds. ;Caenorhabditis elegans Protein NLP-28 (nlp-28) mRNA, complete cds. ;Caenorhabditis elegans Protein NLP-31 (nlp-31) mRNA, complete cds. ;Caenorhabditis elegans Protein NLP-29 (nlp-29) mRNA, complete cds. ;Caenorhabditis elegans Protein NLP-30 (nlp-30) mRNA, complete cds.	F55E10.5	1	Caenorhabditis elegans Protein F55E10.5 (F55E10.5) mRNA, complete cds.	n	link	link	93.3796	0.00026	n	85.1852	11.1111	3.7037	n			no_domain	no_domain		0
Cel	197_2	Y71F9AM.5a;Y71F9AM.5b	1	Caenorhabditis elegans Protein NXT-1, isoform a (nxt-1) mRNA, complete cds.	K08F4.2	1	Caenorhabditis elegans Protein K08F4.2 (K08F4.2) mRNA, complete cds.	n	link	link	87.1268	3.2e-08	n	66.6667	0	33.3333	n			PF02136.16	Nuclear transport factor 2 (NTF2) domain	homotypic	1	dark_blue	all_metazoa	GO:0040027;GO:0003676;GO:0006810;GO:0005622;GO:0000166
Cel	201_2	C09B8.7e;T24D5.4	2	Caenorhabditis elegans Protein T24D5.4 (T24D5.4) mRNA, complete cds. ;Caenorhabditis elegans Protein PAK-1, isoform a.	C09B8.7a;Y38F1A.10c;T20F10.1;T01H8.1e;C45B11.1a;C24A8.4;F14H12.4b;T19A5.2b;C54G4.1a;T17E9.1a.1;ZC504.4c;ZC404.9;ZK909.2c;DC2.7a;K07A9.2;R06A10.4;F32D8.1;K11E8.1r;F47F2.1b;Y59A8B.23a.1;R11G1.4a;F59A6.1;W09C5.5;F28H6.1a;C10C6.1g;Y60A3A.1;Y47D3A.16;C04A11.3;W10G6.2b;C12D8.10b;F55A8.2h.1;F46F6.2b;R04A9.7;F57F5.5c;K12C11.4a;K07C11.2.1;Y60A3A.12;E01H11.1c;C46C2.1n;C09G4.2c;Y79H2A.11;Y71F9B.7;ZC373.4;C1…	222	Caenorhabditis elegans Protein PAK-1, isoform a. ;Caenorhabditis elegans Protein MAX-2, isoform b. ;Caenorhabditis elegans Protein WTS-1 (wts-1) mRNA, complete cds. ;Caenorhabditis elegans Protein RSKN-1, isoform e. ;Caenorhabditis elegans Protein PAK-2, isoform a (pak-2) mRNA, complete cds. ;Caenorhabditis elegans Protein CST-2 (cst-2) mRNA, complete cds. ;Caenorhabditis elegans Protein CST-1, i…	n	link	link	333.153	3e-77	y	0.892857	0	99.1071	n			PF07714.13	Protein tyrosine kinase	homotypic	1
Cel	229_3	Y62E10A.1;C37A2.7;Y37E3.7.1	3	Caenorhabditis elegans Protein RLA-2 (rla-2) mRNA, complete cds. ;Caenorhabditis elegans Protein C37A2.7 (C37A2.7) mRNA, complete cds. ;Caenorhabditis elegans Protein RLA-1 (rla-1) mRNA, complete cds.	F25H2.10;C06E1.11;C48G7.3a.1;F26D10.3.1	4	Caenorhabditis elegans Protein RLA-0 (rla-0) mRNA, complete cds. ;Caenorhabditis elegans Protein C06E1.11 (C06E1.11) mRNA, complete cds. ;Caenorhabditis elegans Protein RIN-1, isoform f. ;Caenorhabditis elegans Protein HSP-1 (hsp-1) mRNA, complete cds.	n	link	link	182.27	1.7e-17	n	55.5556	0	44.4444	n			PF00428.15	60s Acidic ribosomal protein	homotypic	1
Cel	264_7	C50D2.5;R06C1.4;EEED8.7b;C50B8.1;R09B3.3;Y57G11A.5;R09B3.2	7	Caenorhabditis elegans Protein Y57G11A.5 (Y57G11A.5) mRNA, complete cds. ;Caenorhabditis elegans Protein R09B3.2 (R09B3.2) mRNA, complete cds. ;Caenorhabditis elegans Protein RSP-4, isoform b (rsp-4) mRNA, complete cds. ;Caenorhabditis elegans Protein C50B8.1 (C50B8.1) mRNA, complete cds. ;Caenorhabditis elegans Protein R09B3.3 (R09B3.3) mRNA, complete cds. ;Caenorhabditis elegans Protein R06C1.4…	T23F6.4a.1;F18H3.3a.1;Y106G6H.2a.1;F35H8.5;C18A3.5a;T01D1.2f.1;Y46G5A.13;C17D12.2;C07A4.1;F42A6.7d.1;R10E9.1;C08B11.5;R05H10.2.1;Y47G6A.20b;F58D5.1a.1;Y55F3AM.3a;C25A1.4.1;Y73B6BL.6b.1;H28G03.1a;B0035.12.1;F56A8.6.1;Y111B2A.18.1;F11A10.7;Y73B6BL.33a;F22B5.2a;Y92C3B.2a;C30B5.4;K04G7.10.1;R10E4.2q;D2089.4a;Y116A8C.34a.1;T04A8.6;F25B5.7a;W02D3.11a;W02B12.2;R74.5a;C18D11.4a.1;W02B12.3a;Y65B4A.1;T07D1…	78	Caenorhabditis elegans Protein RBD-1 (rbd-1) mRNA, complete cds. ;Caenorhabditis elegans Protein PAB-2, isoform b (pab-2) mRNA, complete cds. ;Caenorhabditis elegans Protein PAB-1, isoform a (pab-1) mRNA, complete cds. ;Caenorhabditis elegans Protein EXC-7 (exc-7) mRNA, complete cds. ;Caenorhabditis elegans Protein TIAR-1, isoform a. ;Caenorhabditis elegans Protein ETR-1, isoform e. ;Caenorhabdit…	n	link	link	292.866	1.8e-24	n	12.381	13.3333	74.2857	y	Y57G11A.5;C50D2.5;R09B3.3;R09B3.2;R06C1.4	D2089.4a;T08B2.5b;Y92C3B.2a;B0414.5;D1046.1c.1;Y82E9BR.2;ZC404.8.1;W02B12.2;K04G7.10.1;F56A8.6.1;C30B5.4;D2089.1a	PF00076.18;PF14259.2;PF13893.2;PF16367.1;PF14605.2	RNA recognition motif. (a.k.a. RRM, RBD, or RNP domain);RNA recognition motif (a.k.a. RRM, RBD, or RNP domain);RNA recognition motif. (a.k.a. RRM, RBD, or RNP domain);RNA recognition motif;Nup53/35/40-type RNA recognition motif	homotypic;homotypic;homotypic;no;no	5	red	all_species	GO:0002119;GO:0040010;GO:0000003;GO:0008406;GO:0040025;GO:0005730;GO:0018996;GO:0010171;GO:0040039;GO:0040002;GO:0006396;GO:0040035;GO:0000478;GO:0003676;GO:0000166
Cel	272_6	ZK795.4;B0513.9a;T10H9.4;F23H12.1.1;C30A5.5;T14D7.3	6	Caenorhabditis elegans Protein SNB-2 (snb-2) mRNA, complete cds. ;Caenorhabditis elegans Protein SNB-5 (snb-5) mRNA, complete cds. ;Caenorhabditis elegans Protein SNB-1 (snb-1) mRNA, complete cds. ;Caenorhabditis elegans Protein SNB-7 (snb-7) mRNA, complete cds. ;Caenorhabditis elegans Protein SNB-6 (snb-6) mRNA, complete cds. ;Caenorhabditis elegans Protein VAMP-8, isoform b (vamp-8) mRNA, compl…	Y69A2AR.6;F48F7.2.1;T01B11.3	3	Protein VAMP-7 ;Caenorhabditis elegans Protein SYX-2 (syx-2) mRNA, complete cds. ;Caenorhabditis elegans Protein SYX-4 (syx-4) mRNA, complete cds.	n	link	link	243.467	1.1e-31	n	61.5385	15.3846	23.0769	y	B0513.9a;ZK795.4;C30A5.5;T14D7.3;T10H9.4	T01B11.3	PF00957.17;PF04799.9;PF06398.7;PF05739.15;PF06024.8	Synaptobrevin;fzo-like conserved region;Integral peroxisomal membrane peroxin;SNARE domain;Nucleopolyhedrovirus protein of unknown function (DUF912)	homotypic;no;no;homotypic;no	5
Cel	278_13	Y26G10.7;T25C12.2;T08A9.10;C54G6.5;T25C12.4;Y34D9A.11;T08A9.8;T08A9.7;T08A9.12;K09F5.3.1;T08A9.9.1;T22G5.7;T07C4.4	13	Caenorhabditis elegans Protein SPP-2 (spp-2) mRNA, complete cds. ;Caenorhabditis elegans Protein SPP-14 (spp-14) mRNA, complete cds. ;Caenorhabditis elegans Protein SPP-3 (spp-3) mRNA, complete cds. ;Caenorhabditis elegans Protein SPP-21 (spp-21) mRNA, complete cds. ;Caenorhabditis elegans Protein SPP-9 (spp-9) mRNA, complete cds. ;Caenorhabditis elegans Protein SPP-4 (spp-4) mRNA, complete cds. …	ZK616.9b;C16A3.4	2	Caenorhabditis elegans Protein SPP-7 (spp-7) mRNA, complete cds. ;Caenorhabditis elegans Protein C16A3.4 (C16A3.4) mRNA, complete cds.	n	link	link	198.979	6.3e-09	n	88.8889	3.7037	7.40741	n			PF03489.13;PF12756.3;PF12171.4;PF12874.3	Saposin-like type B, region 2;C2H2 type zinc-finger (2 copies);Zinc-finger double-stranded RNA-binding;Zinc-finger of C2H2 type	homotypic;no;no;no	4
Cel	295_2	F09F3.1b;F32H5.6b	2	Caenorhabditis elegans Protein SRX-130, isoform b (srx-130) mRNA, complete cds. ;Caenorhabditis elegans Protein SRX-125, isoform b (srx-125) mRNA, complete cds.	F09F3.1a;F32H5.6a;F55B12.9;F55B12.7;F09F3.11;F09F3.12;F09F3.2;F09F3.13;F09F3.4;F09F3.7;B0507.11;F07F6.9;F40H7.5;F19B10.7;F38B7.4;F19B10.8;T21B4.12;F41F3.7;C14C11.5;C44B12.4;F40H7.4;K12G11.5;W05B10.5a;Y55F3AM.2;T01D3.4;F38B7.8;F49C5.2;F49C5.1;F43A11.6;F35F10.8;F43A11.4;F59B1.3;K09D9.10;F43A11.3;H12C20.5;C04E12.8;F35B12.1a;F38B7.7;C01G10.3;K07C6.7;K03B4.5;F10G2.6b;K07C6.11;K07C6.6;K07C6.10;F56H9.1;…	74	Caenorhabditis elegans Protein SRX-130, isoform b (srx-130) mRNA, complete cds. ;Caenorhabditis elegans Protein SRX-125, isoform b (srx-125) mRNA, complete cds. ;Caenorhabditis elegans Protein SRX-129 (srx-129) mRNA, complete cds. ;Caenorhabditis elegans Protein SRX-128 (srx-128) mRNA, complete cds. ;Caenorhabditis elegans Protein SRX-135 (srx-135) mRNA, complete cds. ;Caenorhabditis elegans Prot…	n	link	link	369.059	1.6e-66	y;y	5	2.5	92.5	n			no_domain	no_domain		0
Cel	296_23	F55C5.1;K07F5.9;ZK1307.3;F44D12.7;C34D4.3;T13F2.12;F44D12.3;F44D12.5;C35D10.11;W01B6.4;T27A3.3;R08H2.10;E03H12.10;T28H11.6;K07F5.7;ZK1307.4;R08A2.3;F32B6.7;ZK1225.6;F58A3.4;W02D9.5;C55C2.2;ZC168.6	23	Caenorhabditis elegans Protein ZK1307.3 (ZK1307.3) mRNA, complete cds. ;Caenorhabditis elegans Protein SSP-19 (ssp-19) mRNA, complete cds. ;Caenorhabditis elegans Protein SSP-10 (ssp-10) mRNA, complete cds. ;Caenorhabditis elegans Protein K07F5.7 (K07F5.7) mRNA, complete cds. ;Caenorhabditis elegans Protein SSP-31 (ssp-31) mRNA, complete cds. ;Caenorhabditis elegans Protein SSP-32 (ssp-32) mRNA, …	K08E3.2;F36H12.3;F53B6.4a;C35E7.9;F42A9.7;F36D3.4;F21H7.5;W03D8.5;F13A7.1;T05D4.5;C35A5.4;C54E10.1;F42G2.5;F54H5.3;ZC196.2;T20H4.1;Y53F4B.19;B0336.11a	18	Caenorhabditis elegans Protein K08E3.2 (K08E3.2) mRNA, complete cds. ;Caenorhabditis elegans Protein F36H12.3 (F36H12.3) mRNA, complete cds. ;Caenorhabditis elegans Protein F53B6.4, isoform a. ;Caenorhabditis elegans Protein C35E7.9 (C35E7.9) mRNA, complete cds. ;Caenorhabditis elegans Protein F42A9.7 (F42A9.7) mRNA, complete cds. ;Caenorhabditis elegans Protein F36D3.4 (F36D3.4) mRNA, complete c…	n	link	link	230.52	2.1e-30	n	58.7629	22.6804	18.5567	y	T27A3.3;C34D4.3;T13F2.12;W02D9.5;E03H12.10;R08A2.3;ZK1307.4;F32B6.7;F44D12.3;ZC168.6;F55C5.1;T28H11.6;ZK1225.6;ZK1307.3;C55C2.2;W01B6.4	Y53F4B.19;T05D4.5;F21H7.5;F36D3.4;F42A9.7;C35E7.9;F13A7.1;F36H12.3	PF00635.22	MSP (Major sperm protein) domain	homotypic	1
Cel	298_2	R02C2.5;T01G5.6	2	Caenorhabditis elegans Protein T01G5.6 (T01G5.6) mRNA, complete cds. ;Caenorhabditis elegans Protein STR-121 (str-121) mRNA, complete cds.	W03D2.10;T23D5.7;Y73C8A.1;T05E12.1;T23D5.6;C09H5.3;T08G3.2;C09H5.5;T22H6.3;C55A1.5;ZC513.9;T08G3.1;C09H5.4;C09H5.9;M01D1.1;T22H6.4;F44G3.11;B0391.4;C13B7.2;C50B6.10;C24B9.8;R03G8.5;ZC513.11;T23D5.12;T23D5.10;F47G9.2;C53B7.5;C13B7.5;Y45G12C.10;F58G4.5;F22B8.3;C34D4.8;T03E6.4;T03E6.1;C09H5.6;Y45G12C.6;Y46H3D.2;F10D2.4;F57A10.1;F58G4.2;F07B10.2;C54F6.10;Y32B12B.5;F07B10.3;T23D5.11;C24B9.1;Y39H10B.1;…	339	Caenorhabditis elegans Protein STR-122 (str-122) mRNA, complete cds. ;Caenorhabditis elegans Protein STR-19 (str-19) mRNA, complete cds. ;Caenorhabditis elegans Protein STR-16 (str-16) mRNA, complete cds. ;Caenorhabditis elegans Protein STR-125 (str-125) mRNA, complete cds. ;Caenorhabditis elegans Protein STR-18 (str-18) mRNA, complete cds. ;Caenorhabditis elegans Protein STR-140 (str-140) mRNA, …	n	link	link	365.552	5.4e-40	n	0.859599	2.00573	97.1347	n			PF12420.4	Protein of unknown function	no	1
Cel	299_2	R10E4.2d;R10E4.2e	1	Caenorhabditis elegans Protein SUP-26, isoform j.	R10E4.2q	1	Caenorhabditis elegans Protein SUP-26, isoform j.	n	link	link	450.493	9.8e-51	y;y	66.6667	0	33.3333	n			no_domain	no_domain		0
Cel	300_2	B0336.9c;B0336.9e	1	Caenorhabditis elegans Protein SWP-1, isoform d.	B0336.9d	1	Caenorhabditis elegans Protein SWP-1, isoform d.	n	link	link	342.815	1e-48	y;y	66.6667	0	33.3333	n			no_domain	no_domain		0
Cel	304_10	ZK484.5;D2062.6;F56D6.6;F46F5.9;F56D6.11;F56D6.13;F56D6.12;F32B5.4;F46F5.6;D2062.7	10	Caenorhabditis elegans Protein ZK484.5 (ZK484.5) mRNA, complete cds. ;Caenorhabditis elegans Protein F46F5.6 (F46F5.6) mRNA, complete cds. ;Caenorhabditis elegans Protein D2062.7 (D2062.7) mRNA, complete cds. ;Caenorhabditis elegans Protein F56D6.12 (F56D6.12) mRNA, complete cds. ;Caenorhabditis elegans Protein F56D6.13 (F56D6.13) mRNA, complete cds. ;Protein F56D6.6 ;Caenorhabditis elegans Prote…	F56A8.3a.1;T21B6.1.1	2	Caenorhabditis elegans Protein F56A8.3, isoform a. ;Caenorhabditis elegans Protein DGN-1 (dgn-1) mRNA, complete cds.	n	link	link	170.607	2.9e-05	n	80	6.66667	13.3333	n			PF06459.8;PF11980.4;PF14277.2	Ryanodine Receptor TM 4-6;Domain of unknown function (DUF3481);Domain of unknown function (DUF4364)	no;no;no	3
Cel	319_3	C05D10.2b.1;Y50D7A.3b;K11E8.1b.1	3	Caenorhabditis elegans Protein Y50D7A.3, isoform a. ;Caenorhabditis elegans Protein UNC-43, isoform r (unc-43) mRNA, complete cds. ;Caenorhabditis elegans Protein C05D10.2, isoform a.	K11E8.1r;C05D10.2a;Y50D7A.3a;T01H8.1e;C54G4.1a;H39E23.1d;ZK524.4;K12C11.4a;K07A9.2;F15A2.6a;F58H12.1;W06B3.2c;T27E9.3;F09C12.2;ZK617.1b.1;ZC373.4;R166.5b;F49C5.4;C46C2.1n;C04G6.1a;B0496.3e.1;Y42A5A.4b;F46C3.1;T01C8.1b;PAR2.3a;W06F12.1a;T25E12.4f;ZC581.1;F42G8.3a;M04C9.5b;B0207.4;W03G1.6c;B0285.1b;F43C1.2b;C45B11.1a;C25A8.5;ZC581.7;T05G5.3.1;F42G10.2;F47F2.1b;B0511.4;H25P06.2b;Y71F9B.7;R06A10.4;R0…	191	Caenorhabditis elegans Protein UNC-43, isoform r (unc-43) mRNA, complete cds. ;Caenorhabditis elegans Protein C05D10.2, isoform a. ;Caenorhabditis elegans Protein Y50D7A.3, isoform a. ;Caenorhabditis elegans Protein RSKN-1, isoform e. ;Caenorhabditis elegans Protein RSKN-2, isoform a. ;Caenorhabditis elegans Protein PAR-1, isoform a. ;Caenorhabditis elegans Protein ZK524.4 (ZK524.4) mRNA, complet…	n	link	link	340.884	1.5e-46	y;y;y	3.01508	1.00503	95.9799	n			no_domain	no_domain		0
Cel	334_2	W03D2.5b;W03D2.5c	1	Caenorhabditis elegans Protein WRT-5, isoform a.	C29F3.2;ZK1290.12	2	Caenorhabditis elegans Protein WRT-8 (wrt-8) mRNA, complete cds. ;Caenorhabditis elegans Protein WRT-1 (wrt-1) mRNA, complete cds.	n	link	link	143.668	2.2e-06	n	33.3333	33.3333	33.3333	n			no_domain	no_domain		0
Cel	341_6	W01B11.6a;Y44E3A.3;Y73B6BL.12;B0228.5a;B0228.5b;B0024.9b	5	Caenorhabditis elegans Protein TRX-2, isoform a. ;Caenorhabditis elegans Protein TRX-4 (trx-4) mRNA, complete cds. ;Caenorhabditis elegans Protein TRX-1, isoform a (trx-1) mRNA, complete cds. ;Thioredoxin ;Caenorhabditis elegans Protein W01B11.6, isoform a (W01B11.6) mRNA, complete cds.	Y47H9C.5a;C14B9.2;C14B1.1.1;H06O01.1.1;Y49E10.4;C07A12.4a.1;B0403.4;Y55F3AR.2;Y54E10A.3;F56G4.5;ZK973.11;C30H7.2b;D2063.3a;T10H10.2;C06A6.5;F47B7.2b;F35G2.1a.1;D2092.4;C35D10.10;C56C10.13a;C53D6.4a;F42G8.7;F17B5.1a;M04D5.1	24	Caenorhabditis elegans Protein DNJ-27, isoform a (dnj-27) mRNA, complete cds. ;Caenorhabditis elegans Protein C14B9.2 (C14B9.2) mRNA, complete cds. ;Caenorhabditis elegans Protein PDI-1 (pdi-1) mRNA, complete cds. ;Caenorhabditis elegans Protein PDI-3 (pdi-3) mRNA, complete cds. ;Caenorhabditis elegans Protein Y49E10.4 (Y49E10.4) mRNA, complete cds. ;Caenorhabditis elegans Protein PDI-2, isoform …	n	link	link	359.83	2.4e-52	n	17.0213	31.9149	51.0638	y	B0228.5a;Y44E3A.3;Y73B6BL.12	B0403.4;C06A6.5;Y54E10A.3;C14B9.2;F17B5.1a;M04D5.1;F47B7.2b;Y49E10.4;H06O01.1.1;ZK973.11;C30H7.2b;Y55F3AR.2;C07A12.4a.1	PF00085.16;PF13905.2;PF13098.2;PF00578.17;PF13848.2;PF13899.2;PF13192.2;PF14595.2	Thioredoxin;Thioredoxin-like;Thioredoxin-like domain;AhpC/TSA family;Thioredoxin-like domain;Thioredoxin-like;Thioredoxin domain;Thioredoxin	homotypic;homotypic;homotypic;homotypic;homotypic;homotypic;homotypic;no	8	red	all_species	GO:0005788;GO:0045454
Cel	344_24	F10G7.11;F22A3.7;H01M10.3;Y51A2D.10b;Y5F2A.2.1;F46B3.18;R13A5.6;F56F4.9;Y51A2D.9b.1;F46B3.3a;F46B3.3b;F46B3.3c;JC8.8;E02C12.4;F09A5.9;Y5F2A.1;B0334.1.1;F11F1.7;T07C4.5;C40H1.5;F46B3.4b;JC8.14;R13A5.3;T14G10.4	22	Caenorhabditis elegans Protein TTR-24, isoform b (ttr-24) mRNA, complete cds. ;Caenorhabditis elegans Protein TTR-42 (ttr-42) mRNA, complete cds. ;Caenorhabditis elegans Protein TTR-15 (ttr-15) mRNA, complete cds. ;Protein TTR-41 ;Caenorhabditis elegans Protein TTR-45 (ttr-45) mRNA, complete cds. ;Caenorhabditis elegans Protein TTR-56 (ttr-56) mRNA, complete cds. ;Caenorhabditis elegans Protein T…	T05A10.3	1	Caenorhabditis elegans Protein TTR-14 (ttr-14) mRNA, complete cds.	n	link	link	too short	1.8e-29	n	37.3494	61.4458	1.20482	n			PF01060.19	Transthyretin-like family	no	1
Cel	347_4	F09C6.15;C17C3.5;B0391.9;Y119D3B.4	4	Caenorhabditis elegans Protein FBXA-208 (fbxa-208) mRNA, complete cds. ;Caenorhabditis elegans Protein C17C3.5 (C17C3.5) mRNA, complete cds. ;Caenorhabditis elegans Protein FBXA-139 (fbxa-139) mRNA, complete cds. ;Caenorhabditis elegans Protein F09C6.15 (F09C6.15) mRNA, complete cds.	F09C6.2;Y119D3B.6;C39B5.9;F09C6.6;ZC47.5;T12B5.11;Y54F10BM.7;C17B7.11;T12B5.13;Y113G7B.6;Y119D3A.3;T12B5.10;ZC47.4;Y119D3A.4;T12B5.2;F07G6.6;T28A11.21;T12B5.1;F52D2.8b;F42G2.8;T12B5.8;ZC47.3;C39B5.7;Y82E9BL.17;C29F9.11;Y82E9BL.19;Y82E9BL.18;ZC47.13a;Y54F10BM.10;F07G6.7;Y54F10BM.4;ZC47.6;C39B5.3;Y119D3B.22;Y54F10BM.5;F52D2.1;F10A3.2;Y22D7AR.11;F54B8.3;Y37H2A.5b;Y47H9C.10;Y119D3B.7;F31F4.15;T20H9.2…	162	Caenorhabditis elegans Protein FBXA-44 (fbxa-44) mRNA, complete cds. ;Caenorhabditis elegans Protein FBXA-77 (fbxa-77) mRNA, complete cds. ;Caenorhabditis elegans Protein FBXA-47 (fbxa-47) mRNA, complete cds. ;Caenorhabditis elegans Protein FBXA-45 (fbxa-45) mRNA, complete cds. ;Caenorhabditis elegans Protein FBXA-31 (fbxa-31) mRNA, complete cds. ;Caenorhabditis elegans Protein FBXA-67 (fbxa-67) …	n	link	link	248.328	2.8e-38	n	2.23464	7.26257	90.5028	n			PF01827.23	FTH domain	no	1
Cel	348_4	F22D6.8.1;F31E3.6;B0393.8;VB0393L.2	4	Caenorhabditis elegans Protein F22D6.8 (F22D6.8) mRNA, complete cds. ;Caenorhabditis elegans Protein VB0393L.2 (VB0393L.2) mRNA, complete cds. ;Caenorhabditis elegans Protein F31E3.6 (F31E3.6) mRNA, complete cds.	C29A12.1	1	Caenorhabditis elegans Protein C29A12.1 (C29A12.1) mRNA, complete cds.	n	link	link	108.124	8e-12	n	83.3333	0	16.6667	n			PF03883.10	Protein of unknown function (DUF328)	no	1
Cel	380_2	C06A1.2a;C06A1.2b	1	Caenorhabditis elegans Protein C06A1.2, isoform b (C06A1.2) mRNA, complete cds.	F59F3.5;Y70C5C.4	2	Caenorhabditis elegans Protein VER-4 (ver-4) mRNA, complete cds. ;Caenorhabditis elegans Protein SRH-137 (srh-137) mRNA, complete cds.	n	link	link	132.981	6.8e-05	n	50	16.6667	33.3333	n			no_domain	no_domain		0
Cel	382_2	C06A12.3c;Y43F8B.2f.1	2	Caenorhabditis elegans Protein Y43F8B.2, isoform a. ;Caenorhabditis elegans Protein C06A12.3, isoform a.	Y43F8B.2a;C06A12.3a	2	Caenorhabditis elegans Protein Y43F8B.2, isoform a. ;Caenorhabditis elegans Protein C06A12.3, isoform a.	n	link	link	481.734	4.4e-90	y;y	57.1429	14.2857	28.5714	n			PF05303.8;PF01320.14	Protein of unknown function (DUF727);Colicin immunity protein / pyocin immunity protein	no;homotypic	2
Cel	384_8	H38K22.6;F36G9.15.1;C06C6.8;C06C6.9;Y32B12A.4;Y57G7A.3a;Y57G7A.3b;H38K22.7	7	Caenorhabditis elegans Protein C06C6.8 (C06C6.8) mRNA, complete cds. ;Caenorhabditis elegans Protein H38K22.7 (H38K22.7) mRNA, complete cds. ;Caenorhabditis elegans Protein Y32B12A.4 (Y32B12A.4) mRNA, complete cds. ;Caenorhabditis elegans Protein H38K22.6 (H38K22.6) mRNA, complete cds. ;Caenorhabditis elegans Protein F36G9.15 (F36G9.15) mRNA, complete cds. ;Caenorhabditis elegans Protein C06C6.9 …	R07B7.9b	1	Caenorhabditis elegans Protein R07B7.9, isoform a (R07B7.9) mRNA, complete cds.	n	link	link	62.4844	8.2e-05	n	71.4286	21.4286	7.14286	n			PF12730.3	ABC-2 family transporter protein	no	1
Cel	393_9	C08E8.1.1;Y37D8A.8;B0348.2;Y87G2A.19;Y37D8A.26;Y87G2A.18;Y40H7A.11;B0348.1;Y37D8A.6	9	Caenorhabditis elegans Protein B0348.1 (B0348.1) mRNA, complete cds. ;Caenorhabditis elegans Protein C08E8.1 (C08E8.1) mRNA, complete cds. ;Caenorhabditis elegans Protein Y40H7A.11 (Y40H7A.11) mRNA, complete cds. ;Caenorhabditis elegans Protein Y87G2A.18 (Y87G2A.18) mRNA, complete cds. ;Caenorhabditis elegans Protein Y37D8A.6 (Y37D8A.6) mRNA, complete cds. ;Caenorhabditis elegans Protein Y87G2A.1…	Y41C4A.11;F07F6.6.1;F14D12.4a;F31E8.2b;W03D8.6a;T16H5.1a	6	Caenorhabditis elegans Protein Y41C4A.11 (Y41C4A.11) mRNA, complete cds. ;Caenorhabditis elegans Protein NMR-1 (nmr-1) mRNA, complete cds. ;Caenorhabditis elegans Protein MEC-2, isoform a. ;Caenorhabditis elegans Protein SNT-1, isoform a (snt-1) mRNA, complete cds. ;Protein ITX-1, isoform a ;Caenorhabditis elegans Protein INX-19, isoform a.	n	link	link	214.928	2.8e-34	n	57.1429	14.2857	28.5714	n			PF10601.5;PF10164.5	LITAF-like zinc ribbon domain;Uncharacterized conserved protein (DUF2367)	no;no	2	light_blue	some_metazoa	GO:0030968;GO:0005515	100	zf-LITAF-like	33.3333	zf-LITAF-like
Cel	405_2	C09E9.1a;C09E9.1d	1	Caenorhabditis elegans Protein C09E9.1 (C09E9.1) mRNA, complete cds.	F57C9.7	1	Caenorhabditis elegans Protein F57C9.7 (F57C9.7) mRNA, complete cds.	n	link	link	91.8543	7.6e-06	n	80	0	20	n			no_domain	no_domain		0
Cel	406_3	F38A5.8;C09F9.1;K05F1.8	3	Caenorhabditis elegans Protein C09F9.1 (C09F9.1) mRNA, complete cds. ;Caenorhabditis elegans Protein F38A5.8 (F38A5.8) mRNA, complete cds. ;Caenorhabditis elegans Protein K05F1.8 (K05F1.8) mRNA, complete cds.	W01C9.3b	1	Caenorhabditis elegans Protein PQN-73, isoform b (pqn-73) mRNA, complete cds.	n	link	link	129.727	6.6e-05	n	66.6667	16.6667	16.6667	n			no_domain	no_domain		0
Cel	408_5	R07B1.6;Y37H2A.10b;R07B1.13;C09G9.3a;C09G9.3b	4	Caenorhabditis elegans Protein R07B1.6 (R07B1.6) mRNA, complete cds. ;Caenorhabditis elegans Protein Y37H2A.10, isoform a. ;Caenorhabditis elegans Protein C09G9.3, isoform c (C09G9.3) mRNA, complete cds. ;Caenorhabditis elegans Protein R07B1.13 (R07B1.13) mRNA, complete cds.	C30G12.4;F53B7.5b	2	Caenorhabditis elegans Protein C30G12.4 (C30G12.4) mRNA, complete cds. ;Caenorhabditis elegans Protein FIG-1, isoform b (fig-1) mRNA, complete cds.	n	link	link	210.38	2.8e-10	n	38.8889	50	11.1111	n			PF01681.13	C6 domain	no	1
Cel	427_3	F52F12.8;ZC262.1;C15H11.1	3	Caenorhabditis elegans Protein C15H11.1 (C15H11.1) mRNA, complete cds. ;Caenorhabditis elegans Protein ZC262.1 (ZC262.1) mRNA, complete cds. ;Caenorhabditis elegans Protein F52F12.8 (F52F12.8) mRNA, complete cds.	F53B6.4a;F21H7.5;F36D3.4;F58E6.5;F36H12.3;C35E7.9;Y53F4B.19;K08E3.2;B0336.11a;F42A9.7;F13A7.1;F42G2.5;W03D8.5;T05D4.5;T20H4.1;F54H5.3;Y105C5B.19	17	Caenorhabditis elegans Protein F53B6.4, isoform a. ;Caenorhabditis elegans Protein F21H7.5 (F21H7.5) mRNA, complete cds. ;Caenorhabditis elegans Protein F36D3.4 (F36D3.4) mRNA, complete cds. ;Caenorhabditis elegans Protein F58E6.5 (F58E6.5) mRNA, complete cds. ;Caenorhabditis elegans Protein F36H12.3 (F36H12.3) mRNA, complete cds. ;Caenorhabditis elegans Protein C35E7.9 (C35E7.9) mRNA, complete c…	n	link	link	203.492	1.3e-09	n	60	22.1053	17.8947	y	F52F12.8;ZC262.1;C15H11.1	F58E6.5;F42A9.7;C35E7.9;Y53F4B.19;F36H12.3	PF00635.22	MSP (Major sperm protein) domain	homotypic	1
Cel	428_2	Y77E11A.6a;C15H11.8.1	2	Caenorhabditis elegans Protein RPOA-12 (rpoa-12) mRNA, complete cds. ;Caenorhabditis elegans Protein RPC-11 (rpc-11) mRNA, complete cds.	T24H10.1	1	Caenorhabditis elegans Protein T24H10.1 (T24H10.1) mRNA, complete cds.	n	link	link	128.933	7.2e-11	n	66.6667	16.6667	16.6667	y	C15H11.8.1	T24H10.1	PF01096.14	Transcription factor S-II (TFIIS)	heterotypic	1	red	all_species	GO:0005634;GO:0003677;GO:0006351;GO:0006355;GO:0046872;GO:0003676;GO:0008270;GO:0006357;GO:0032784
Cel	438_3	C18D4.4a;C18D4.4b;C18D4.4c	1	Caenorhabditis elegans Protein C18D4.4, isoform a.	Y40B10B.1;Y9C9A.1;Y39F10C.1;Y57G11A.2;C08G5.3a	5	Caenorhabditis elegans Protein Y40B10B.1 (Y40B10B.1) mRNA, complete cds. ;Caenorhabditis elegans Protein Y9C9A.1 (Y9C9A.1) mRNA, complete cds. ;Caenorhabditis elegans Protein Y39F10C.1 (Y39F10C.1) mRNA, complete cds. ;Caenorhabditis elegans Protein Y57G11A.2 (21ur-14945) mRNA, complete cds. ;Caenorhabditis elegans Protein C08G5.3, isoform a.	n	link	link	173.8	1.9e-15	n	22.2222	50	27.7778	n			no_domain	no_domain		0
Cel	449_4	C34B2.4;Y65B4A.7b;F33D11.1;C26C6.6	4	Caenorhabditis elegans Protein F33D11.1 (F33D11.1) mRNA, complete cds. ;Caenorhabditis elegans Protein C34B2.4 (C34B2.4) mRNA, complete cds. ;Caenorhabditis elegans Protein C26C6.6 (C26C6.6) mRNA, complete cds. ;Caenorhabditis elegans Protein Y65B4A.7 (Y65B4A.7) mRNA, complete cds.	F14D12.2.1;C28H8.6a;F25H5.1f;T11B7.4d;F07C6.1a;F42G4.3e.1;F09B9.2b;ZC247.3;F46C8.5;C40H5.5a;ZC64.4;B0496.8;ZK381.5a;C04F1.3;F01D4.6a;K03E6.1b;F42H10.3a;F28F5.3c;Y57G11A.1e;Y105E8A.6	20	Caenorhabditis elegans Protein UNC-97 (unc-97) mRNA, complete cds. ;Caenorhabditis elegans Protein PXL-1, isoform a. ;Caenorhabditis elegans Protein LIM-9, isoform a. ;Caenorhabditis elegans Protein ALP-1, isoform d. ;Caenorhabditis elegans Protein PIN-2, isoform a. ;Caenorhabditis elegans Protein ZYX-1, isoform e. ;Caenorhabditis elegans Protein UNC-115, isoform b (unc-115) mRNA, complete cds. ;…	n	link	link	286.162	2.5e-19	n	35.2941	5.88235	58.8235	n			PF00412.18	LIM domain	homotypic	1	light_blue	some_metazoa	GO:0002119;GO:0005634;GO:0046872;GO:0006898;GO:0009792;GO:0005515;GO:0040011;GO:0031430;GO:0030054;GO:0019915;GO:0055120;GO:0010171;GO:0005912;GO:0030163;GO:0008305;GO:0007517;GO:0045216;GO:0050954;GO:0017022;GO:0061199;GO:0008270	0		35	Homeobox
Cel	454_2	C29A12.4g.1;C29A12.4i	1	Caenorhabditis elegans Protein NRX-1, isoform b.	C29A12.4k	1	Caenorhabditis elegans Protein NRX-1, isoform b.	n	link	link	77.4624	2.9e-07	y;y	75	0	25	n			no_domain	no_domain		0
Cel	459_3	F58B4.2;C31E10.7.1;D2023.1b.1	3	Caenorhabditis elegans Protein D2023.1, isoform g (D2023.1) mRNA, complete cds. ;Caenorhabditis elegans Protein CYTB-5.1 (cytb-5.1) mRNA, complete cds. ;Caenorhabditis elegans Protein F58B4.2 (F58B4.2) mRNA, complete cds.	Y52B11A.3a.1;H13N06.4a;C25A1.5	3	Caenorhabditis elegans Protein Y52B11A.3, isoform a. ;Caenorhabditis elegans Protein SUOX-1, isoform a. ;Caenorhabditis elegans Protein C25A1.5 (C25A1.5) mRNA, complete cds.	n	link	link	228.009	1.2e-17	n	55.5556	11.1111	33.3333	n			PF00173.24	Cytochrome b5-like Heme/Steroid binding domain	homotypic	1	red	all_species	GO:0046872;GO:0020037;GO:0016491;GO:0055114
Cel	476_2	F19G12.3;C35D6.3	2	Caenorhabditis elegans Protein C35D6.3 (C35D6.3) mRNA, complete cds. ;Caenorhabditis elegans Protein F19G12.3 (F19G12.3) mRNA, complete cds.	Y71A12B.2;Y71A12B.3;R09A1.1;R06C7.1;F55A12.1;C16C10.3;C14B1.7a;Y49F6A.1;T22H9.3;Y110A7A.18;R04A9.2;T07D3.7a	12	Caenorhabditis elegans Protein Y71A12B.2 (Y71A12B.2) mRNA, complete cds. ;Caenorhabditis elegans Protein ERGO-1 (ergo-1) mRNA, complete cds. ;Caenorhabditis elegans Protein WAGO-1 (wago-1) mRNA, complete cds. ;Caenorhabditis elegans Protein WAGO-2 (wago-2) mRNA, complete cds. ;Caenorhabditis elegans Protein HRDE-1 (hrde-1) mRNA, complete cds. ;Caenorhabditis elegans Protein C14B1.7, isoform a (C1…	n	link	link	201.834	1.3e-29	n	13.3333	6.66667	80	n			PF02170.18	PAZ domain	homotypic	1
Cel	488_3	F55C9.11;C33E10.1;C43D7.8	3	Caenorhabditis elegans Protein C33E10.1 (C33E10.1) mRNA, complete cds. ;Caenorhabditis elegans Protein C43D7.8 (C43D7.8) mRNA, complete cds. ;Caenorhabditis elegans Protein F55C9.11 (F55C9.11) mRNA, complete cds.	F55C9.10;F40F4.1;F55C9.13;C43D7.2;F55C9.8;C43D7.9;H24O09.2;F55C9.14;F55C9.7;Y113G7B.8;C16C4.6;R08C7.13;Y20C6A.2;F55C9.4;R08C7.9;Y40B1B.3;F12E12.9;C44B9.6;Y41D4A.3;F12E12.8;R17.1;C33F10.13;F49B2.7;Y63D3A.9;F08D12.9;M116.1;M116.4;F49B2.1;T17A3.3;T27E9.8;C52E2.1;F29A7.1;T17A3.7;T17A3.4;Y51H7BR.2;F09C3.5;F08D12.10;C52E2.7;H11E01.1;F08D12.6;F12E12.10;Y8A9A.5;K05F6.7;F09C3.3;F58E1.8;C52E2.6;W08F4.13;K0…	119	Caenorhabditis elegans Protein FBXB-61 (fbxb-61) mRNA, complete cds. ;Caenorhabditis elegans Protein FBXB-71 (fbxb-71) mRNA, complete cds. ;Caenorhabditis elegans Protein FBXB-63 (fbxb-63) mRNA, complete cds. ;Caenorhabditis elegans Protein FBXB-65 (fbxb-65) mRNA, complete cds. ;Caenorhabditis elegans Protein FBXB-62 (fbxb-62) mRNA, complete cds. ;Caenorhabditis elegans Protein FBXB-64 (fbxb-64) …	n	link	link	250.848	1.8e-34	n	5.97015	5.22388	88.806	n			PF00646.29	F-box domain	heterotypic	1
Cel	494_3	C45B11.5;C45B11.9;C45B11.8	3	Caenorhabditis elegans Protein C45B11.9 (C45B11.9) mRNA, complete cds. ;Caenorhabditis elegans Protein C45B11.5 (C45B11.5) mRNA, complete cds. ;Caenorhabditis elegans Protein C45B11.8 (C45B11.8) mRNA, complete cds.	Y43B11AR.5;C01G10.1	2	Caenorhabditis elegans Protein SRG-48 (srg-48) mRNA, complete cds. ;Caenorhabditis elegans Protein C01G10.1 (C01G10.1) mRNA, complete cds.	n	link	link	142.622	6.7e-06	n	33.3333	44.4444	22.2222	n			no_domain	no_domain		0
Cel	500_2	C49F5.7;F23D12.11	2	Caenorhabditis elegans Protein F23D12.11 (F23D12.11) mRNA, complete cds. ;Caenorhabditis elegans Protein C49F5.7 (C49F5.7) mRNA, complete cds.	T19H12.10	1	Caenorhabditis elegans Protein UGT-11 (ugt-11) mRNA, complete cds.	n	link	link	112.665	1.8e-05	n	66.6667	0	33.3333	n			no_domain	no_domain		0
Cel	505_2	F16G10.5;C52A11.3	2	Caenorhabditis elegans Protein F16G10.5 (F16G10.5) mRNA, complete cds. ;Caenorhabditis elegans Protein C52A11.3 (C52A11.3) mRNA, complete cds.	C52A11.4d;T21G5.4;C25G4.6.1;K01A6.2a;Y38C1AB.4;C01F6.6h;Y38C1AB.8b;F54E7.3i;H06H21.9;Y105E8A.26a;F18C5.4;Y51B9A.3;C25F6.2b.1;R11A8.8;R01H10.8;W03F11.6c;T10A3.1a;C46H11.6;F28E10.4;F26D11.11b;F30A10.8b;H09G03.2b;F40F9.3;F44D12.1a;ZK849.1;T15H9.4;F28F5.3b	27	Caenorhabditis elegans Protein MPZ-1, isoform b (C52A11.5) mRNA, complete cds. ;Caenorhabditis elegans Protein T21G5.4 (T21G5.4) mRNA, complete cds. ;Caenorhabditis elegans Protein C25G4.6 (C25G4.6) mRNA, complete cds. ;Caenorhabditis elegans Protein MAGI-1, isoform c (magi-1) mRNA, complete cds. ;Protein FRM-5.2 ;Caenorhabditis elegans Protein NRFL-1, isoform b (nrfl-1) mRNA, complete cds. ;Caen…	n	link	link	182.211	7.8e-42	n	6.06061	12.1212	81.8182	n			PF00595.20;PF13180.2	PDZ domain (Also known as DHR or GLGF);PDZ domain	homotypic;homotypic	2	light_blue	some_metazoa	GO:0005515;GO:0030424;GO:0032794
Cel	510_2	C54C8.12;C54C8.9	2	Caenorhabditis elegans Protein NLP-39 (nlp-39) mRNA, complete cds. ;Caenorhabditis elegans Protein C54C8.12 (C54C8.12) mRNA, complete cds.	Y46H3D.2	1	Caenorhabditis elegans Protein STR-221 (str-221) mRNA, complete cds.	n	link	link	46.1191	1.5e-05	n	66.6667	0	33.3333	n			no_domain	no_domain		0
Cel	514_21	F53F4.13;F14D7.12;F57E7.1a;R11D1.13;Y38H6C.1a.1;C33G8.4;C55A1.6;C38C3.10;F14D7.7;Y54G2A.48;C09G12.5;F14D7.14;C55A1.7;C55A1.4;Y57E12AL.2;K03D3.5;F14D7.10;F20A1.10;F20A1.1;M02H5.8;F14D7.5a	21	Caenorhabditis elegans Protein C33G8.4 (C33G8.4) mRNA, complete cds. ;Caenorhabditis elegans Protein C38C3.10 (C38C3.10) mRNA, complete cds. ;Caenorhabditis elegans Protein K03D3.5 (K03D3.5) mRNA, complete cds. ;Caenorhabditis elegans Protein F14D7.14 (F14D7.14) mRNA, complete cds. ;Caenorhabditis elegans Protein C55A1.4 (C55A1.4) mRNA, complete cds. ;Caenorhabditis elegans Protein DCT-16, isofor…	Y87G2A.8b	1	Caenorhabditis elegans Protein GPI-1, isoform a (gpi-1) mRNA, complete cds.	n	link	link	113.953	0.00026	n	97.3684	0	2.63158	n			no_domain	no_domain		0
Cel	521_4	D1053.4;Y106G6D.6;Y106G6D.8.1;C17H12.11.1	4	Caenorhabditis elegans Protein Y106G6D.8 (Y106G6D.8) mRNA, complete cds. ;Protein C17H12.11 ;Caenorhabditis elegans Protein Y106G6D.6 (Y106G6D.6) mRNA, complete cds. ;Caenorhabditis elegans Protein D1053.4 (D1053.4) mRNA, complete cds.	F35C12.3a.1;D1007.14	2	Caenorhabditis elegans Protein F35C12.3, isoform b (F35C12.3) mRNA, complete cds. ;Caenorhabditis elegans Protein PQN-24 (pqn-24) mRNA, complete cds.	n	link	link	287.566	2.7e-22	n	75	16.6667	8.33333	n			no_domain	no_domain		0
Cel	532_9	F41G3.19;M163.8.1;K08D10.13;Y39G8B.9;F41G3.21.1;Y39G8B.10;F01D5.2;F23B12.4b;F01D5.3	9	Protein F41G3.19 ;Caenorhabditis elegans Protein M163.8 (M163.8) mRNA, complete cds. ;Caenorhabditis elegans Protein F41G3.21 (F41G3.21) mRNA, complete cds. ;Caenorhabditis elegans Protein F01D5.2 (F01D5.2) mRNA, complete cds. ;Caenorhabditis elegans Protein Y39G8B.9 (Y39G8B.9) mRNA, complete cds. ;Caenorhabditis elegans Protein Y39G8B.10 (Y39G8B.10) mRNA, complete cds. ;Caenorhabditis elegans Pr…	F23B12.4a.1;C46H11.8;F35E8.1;T05B4.13;F07C4.10;F26D2.14;F07C4.11;C24F3.3;T05B4.9;F49F1.6;C03G6.13;F49F1.1;T05B4.8;F16H6.3;T05B4.10;ZK218.7;ZK218.11;T04G9.2;F39D8.4;F52G3.5;F58B4.1a;Y45F3A.8;M01H9.2;F35E8.6;F35E8.7;F09E8.6;C34D4.9;4R79.1a;K08E3.1;ZC434.9e;C34G6.2;F15E6.2a;C28H8.5b;Y47G6A.19a	34	Caenorhabditis elegans Protein F23B12.4, isoform c (F23B12.4) mRNA, complete cds. ;Caenorhabditis elegans Protein PHAT-1 (phat-1) mRNA, complete cds. ;Caenorhabditis elegans Protein F35E8.1 (F35E8.1) mRNA, complete cds. ;Caenorhabditis elegans Protein T05B4.13 (T05B4.13) mRNA, complete cds. ;Caenorhabditis elegans Protein F07C4.10 (F07C4.10) mRNA, complete cds. ;Caenorhabditis elegans Protein F26…	n	link	link	353.439	7e-41	y	15.5556	46.6667	37.7778	n			PF01549.20	ShK domain-like	no	1
Cel	547_2	F14F11.2;F09E8.8	2	Caenorhabditis elegans Protein F09E8.8 (F09E8.8) mRNA, complete cds. ;Caenorhabditis elegans Protein F14F11.2 (F14F11.2) mRNA, complete cds.	W09G12.1;K09D9.7	2	Caenorhabditis elegans Protein DSL-2 (dsl-2) mRNA, complete cds. ;Caenorhabditis elegans Protein SRH-7 (srh-7) mRNA, complete cds.	n	link	link	46.625	0.0001	n	85.7143	0	14.2857	n			no_domain	no_domain		0
Cel	549_2	F47B3.2;F10G8.1b	2	Caenorhabditis elegans Protein F47B3.2 (F47B3.2) mRNA, complete cds. ;Caenorhabditis elegans Protein F10G8.1, isoform a.	F47B3.7;F10G8.1a;C55B7.3;K07F5.8;ZK484.7;F47B3.6;F47B3.1;C17H12.3.1;C02B10.6;F36H12.10;C33H5.16;C09D8.1j;T27A3.5;Y48G9A.9b;B0207.1;ZK354.8;F56D1.4b;Y41D4A.5;F25H5.7;F55F8.7;T22C1.8;Y71F9AL.4;M04G7.2a;ZK616.65a;T28F4.3;F59G1.5.1;F36H1.3;T13H5.1c;W03F11.4;Y69A2AR.19a;K04D7.4a;F44G4.8a;Y113G7C.1;C48D5.2a;Y39B6A.18;H06I04.5;Y71G12B.31a;F20H11.4;Y39B6A.30;T21E3.1;R12E2.10;F54F12.1;K07F5.6;C40A11.5;T20…	79	Caenorhabditis elegans Protein F47B3.7 (F47B3.7) mRNA, complete cds. ;Caenorhabditis elegans Protein F10G8.1, isoform a. ;Caenorhabditis elegans Protein C55B7.3 (C55B7.3) mRNA, complete cds. ;Caenorhabditis elegans Protein K07F5.8 (K07F5.8) mRNA, complete cds. ;Caenorhabditis elegans Protein ZK484.7 (ZK484.7) mRNA, complete cds. ;Caenorhabditis elegans Protein F47B3.6 (F47B3.6) mRNA, complete cds…	n	link	link	488.004	1.7e-79	y	4.3956	8.79121	86.8132	y	F47B3.2	T13H5.1c;F55H12.5	PF00782.16;PF13350.2;PF08442.6;PF06602.10;PF14566.2	Dual specificity phosphatase, catalytic domain;Tyrosine phosphatase family;ATP-grasp domain;Myotubularin-like phosphatase domain;Inositol hexakisphosphate	homotypic;heterotypic;homotypic;homotypic;homotypic	5				0		1.26582	THAP
Cel	566_2	F14F3.4;K08D12.8	2	Caenorhabditis elegans Protein F14F3.4 (F14F3.4) mRNA, complete cds. ;Caenorhabditis elegans Protein K08D12.8 (K08D12.8) mRNA, complete cds.	K04H4.2c.1;F52G3.5;T05A7.7	3	Caenorhabditis elegans Protein K04H4.2, isoform c (K04H4.2) mRNA, complete cds. ;Caenorhabditis elegans Protein F52G3.5 (F52G3.5) mRNA, complete cds. ;Caenorhabditis elegans Protein T05A7.7 (T05A7.7) mRNA, complete cds.	n	link	link	143.614	1.5e-07	n	33.3333	16.6667	50	n			PF04942.10	CC domain	no	1
Cel	585_3	F21D9.3;C32E8.4.1;F13E9.16	3	Caenorhabditis elegans Protein F21D9.3 (F21D9.3) mRNA, complete cds. ;Caenorhabditis elegans Protein C32E8.4 (C32E8.4) mRNA, complete cds. ;Caenorhabditis elegans Protein F13E9.16 (F13E9.16) mRNA, complete cds.	R08A2.1;F36H12.3;Y8G1A.1a	3	Caenorhabditis elegans Protein R08A2.1 (R08A2.1) mRNA, complete cds. ;Caenorhabditis elegans Protein F36H12.3 (F36H12.3) mRNA, complete cds. ;Caenorhabditis elegans Protein MATH-46, isoform a (math-46) mRNA, complete cds.	n	link	link	101.553	1.1e-07	n	70	0	30	n			no_domain	no_domain		0
Cel	602_5	F26F2.2;F26F2.9;F26F2.5;F26F2.4b;F26F2.13	5	Caenorhabditis elegans Protein F26F2.5 (F26F2.5) mRNA, complete cds. ;Caenorhabditis elegans Protein F26F2.4, isoform b. ;Caenorhabditis elegans Protein F26F2.13 (F26F2.13) mRNA, complete cds. ;Caenorhabditis elegans Protein F26F2.9 (F26F2.9) mRNA, complete cds.	B0284.1	1	Caenorhabditis elegans Protein B0284.1 (B0284.1) mRNA, complete cds.	n	link	link	109.854	5.4e-08	n	85.7143	0	14.2857	n			no_domain	no_domain		0
Cel	636_3	C05B5.11.1;T26E3.6;F36F2.8	3	Caenorhabditis elegans Protein C05B5.11 (C05B5.11) mRNA, complete cds. ;Caenorhabditis elegans Protein F36F2.8 (F36F2.8) mRNA, complete cds. ;Caenorhabditis elegans Protein T26E3.6 (T26E3.6) mRNA, complete cds.	C53B7.3b;T05A7.7;B0507.1	3	Caenorhabditis elegans Protein C53B7.3, isoform b. ;Caenorhabditis elegans Protein T05A7.7 (T05A7.7) mRNA, complete cds. ;Caenorhabditis elegans Protein B0507.1 (B0507.1) mRNA, complete cds.	n	link	link	233.125	1.6e-10	n	73.6842	10.5263	15.7895	n			PF04706.8;PF01683.14	Dickkopf N-terminal cysteine-rich region;EB module	no;no	2	light_blue	some_metazoa
Cel	640_2	F37A8.5;B0546.4b	2	Caenorhabditis elegans Protein F37A8.5 (F37A8.5) mRNA, complete cds. ;Caenorhabditis elegans Protein B0546.4, isoform a.	B0546.3a;T22C8.3	2	Caenorhabditis elegans Protein B0546.3 (B0546.3) mRNA, complete cds. ;Caenorhabditis elegans Protein T22C8.3 (T22C8.3) mRNA, complete cds.	n	link	link	225.605	2.7e-35	n	40	20	40	n			PF03226.10;PF12269.4	Yippee zinc-binding/DNA-binding /Mis18, centromere assembly;CpG binding protein zinc finger C terminal domain	no;no	2				0		50	zf-C2H2
Cel	642_4	F38A1.13;Y55F3AM.21;W03D2.13b;F38A1.6	4	Caenorhabditis elegans Protein Y55F3AM.21 (Y55F3AM.21) mRNA, complete cds. ;Protein W03D2.13, isoform b ;Caenorhabditis elegans Protein F38A1.13 (F38A1.13) mRNA, complete cds. ;Caenorhabditis elegans Protein F38A1.6 (F38A1.6) mRNA, complete cds.	F59A7.1;F38A1.4;F38A1.1;F38A1.5;F38A1.14;Y54G2A.8a;F56D6.2;F38A1.7b;Y46C8AL.5;R07C12.1;F46A8.11;R07C12.3;F56D6.1;Y46C8AL.8;Y46C8AL.9b;Y46C8AL.4;Y46C8AL.3;Y46C8AR.1.1	18	Caenorhabditis elegans Protein CLEC-206 (clec-206) mRNA, complete cds. ;Caenorhabditis elegans Protein CLEC-167 (clec-167) mRNA, complete cds. ;Caenorhabditis elegans Protein CLEC-170 (clec-170) mRNA, complete cds. ;Caenorhabditis elegans Protein CLEC-166 (clec-166) mRNA, complete cds. ;Caenorhabditis elegans Protein CLEC-169 (clec-169) mRNA, complete cds. ;Caenorhabditis elegans Protein CLEC-82,…	n	link	link	251.819	3.3e-38	n	22.2222	11.1111	66.6667	n			no_domain	no_domain		0
Cel	645_2	F39D8.3d;Y95B8A.6b.1	2	Caenorhabditis elegans Protein F39D8.3, isoform b. ;Caenorhabditis elegans Protein Y95B8A.6, isoform a.	Y95B8A.6c;F39D8.3b;F25B3.2;F40F4.8;C02B8.12;B0222.11;T16H12.9	7	Caenorhabditis elegans Protein Y95B8A.6, isoform a. ;Caenorhabditis elegans Protein F39D8.3, isoform b. ;Caenorhabditis elegans Protein F25B3.2 (F25B3.2) mRNA, complete cds. ;Caenorhabditis elegans Protein PQN-37 (pqn-37) mRNA, complete cds. ;Caenorhabditis elegans Protein C02B8.12 (C02B8.12) mRNA, complete cds. ;Caenorhabditis elegans Protein B0222.11 (B0222.11) mRNA, complete cds. ;Caenorhabdit…	n	link	link	255.263	5.9e-68	y;y	36.3636	0	63.6364	n			PF06083.7;PF16077.1	Interleukin-17;Spaetzle	homotypic;no	2
Cel	648_3	Y110A2AL.3;Y110A2AL.9;F40G12.9	3	Caenorhabditis elegans Protein Y110A2AL.3 (Y110A2AL.3) mRNA, complete cds. ;Caenorhabditis elegans Protein F40G12.9 (F40G12.9) mRNA, complete cds. ;Caenorhabditis elegans Protein Y110A2AL.9 (Y110A2AL.9) mRNA, complete cds.	Y110A2AL.2;F08D12.3;T19H12.6;K04H4.2c.1	4	Caenorhabditis elegans Protein Y110A2AL.2 (Y110A2AL.2) mRNA, complete cds. ;Caenorhabditis elegans Protein F08D12.3, isoform a (F08D12.3) mRNA, complete cds. ;Caenorhabditis elegans Protein T19H12.6 (T19H12.6) mRNA, complete cds. ;Caenorhabditis elegans Protein K04H4.2, isoform c (K04H4.2) mRNA, complete cds.	n	link	link	186.447	6.3e-29	n	21.4286	50	28.5714	n			PF04942.10	CC domain	no	1
Cel	650_2	F41D3.8;M02F4.2	2	Caenorhabditis elegans Protein F41D3.8 (F41D3.8) mRNA, complete cds. ;Caenorhabditis elegans Protein M02F4.2 (M02F4.2) mRNA, complete cds.	E03H4.5;T15D6.12;C18G1.6.1;ZK1025.4b;ZK1025.7;C18G1.7;F39G3.2;F41D3.9;F07G11.3	9	Caenorhabditis elegans Protein E03H4.5 (E03H4.5) mRNA, complete cds. ;Caenorhabditis elegans Protein T15D6.12 (T15D6.12) mRNA, complete cds. ;Caenorhabditis elegans Protein C18G1.6 (C18G1.6) mRNA, complete cds. ;Caenorhabditis elegans Protein ZK1025.4, isoform b (ZK1025.4) mRNA, complete cds. ;Caenorhabditis elegans Protein BAH-1 (bah-1) mRNA, complete cds. ;Caenorhabditis elegans Protein C18G1.7…	n	link	link	too short	7.5e-57	n	18.1818	0	81.8182	n			no_domain	no_domain		0
Cel	656_2	F42G4.7;T11F8.5	2	Caenorhabditis elegans Protein F42G4.7 (F42G4.7) mRNA, complete cds. ;Caenorhabditis elegans Protein T11F8.5 (T11F8.5) mRNA, complete cds.	Y48G1BR.1;C29F5.4	2	Caenorhabditis elegans Protein Y48G1BM.9 (Y48G1BM.9) mRNA, complete cds. ;Caenorhabditis elegans Protein MPS-1 (mps-1) mRNA, complete cds.	n	link	link	307.344	1.7e-84	n	66.6667	0	33.3333	n			PF10125.5	NADH dehydrogenase I, subunit N related protein	no	1
Cel	659_6	B0416.10;ZK1240.6;F44D12.10;F40G9.19;C28G1.5a;T08D2.4	6	Caenorhabditis elegans Protein T08D2.4 (T08D2.4) mRNA, complete cds. ;Caenorhabditis elegans Protein F40G9.19 (F40G9.19) mRNA, complete cds. ;Caenorhabditis elegans Protein B0416.10 (B0416.10) mRNA, complete cds. ;Caenorhabditis elegans Protein F44D12.10 (F44D12.10) mRNA, complete cds. ;Caenorhabditis elegans Protein ZK1240.6 (ZK1240.6) mRNA, complete cds. ;Caenorhabditis elegans Protein C28G1.5,…	C28G1.5b;ZK1240.8;F43C11.8;ZK1240.3;ZK1240.2;B0281.3;ZK1240.1;K09F6.7;ZK1240.5;B0281.8;F43C11.7;C28G1.6;Y6D1A.2;F42G2.5;T20F5.6;F43G6.8;ZK1320.6;Y51F10.2a;T01G5.7;T12F5.2;F40G9.14;T20F5.7;Y38F1A.2;T21F4.1a;W04H10.3a;C06A5.8a;C06A5.9;C36B1.9;B0393.6;Y53G8AM.4;Y4C6A.3	31	Caenorhabditis elegans Protein C28G1.5, isoform b. ;Caenorhabditis elegans Protein ZK1240.8 (ZK1240.8) mRNA, complete cds. ;Caenorhabditis elegans Protein F43C11.8 (F43C11.8) mRNA, complete cds. ;Caenorhabditis elegans Protein ZK1240.3 (ZK1240.3) mRNA, complete cds. ;Caenorhabditis elegans Protein ZK1240.2 (ZK1240.2) mRNA, complete cds. ;Caenorhabditis elegans Protein B0281.3 (B0281.3) mRNA, comp…	n	link	link	234.903	9.9e-34	y	12	26	62	n			PF00097.21;PF14634.2;PF13639.2;PF13445.2;PF14570.2;PF13923.2;PF15227.2;PF05290.7;PF13920.2;PF00643.20;PF14569.2;PF17121.1;PF12678.3	Zinc finger, C3HC4 type (RING finger);zinc-RING finger domain;Ring finger domain;RING-type zinc-finger;RING/Ubox like zinc-binding domain;Zinc finger, C3HC4 type (RING finger);zinc finger of C3HC4-type, RING;Baculovirus immediate-early protein (IE-0);Zinc finger, C3HC4 type (RING finger);B-box zinc finger;Zinc-binding RING-finger;Zinc finger, C3HC4 type (RING finger);RING-H2 zinc finger	homotypic;no;homotypic;no;heterotypic;homotypic;no;no;homotypic;homotypic;no;no;homotypic	13
Cel	669_2	F46B3.8;F46B3.7	2	Caenorhabditis elegans Protein F46B3.8 (F46B3.8) mRNA, complete cds. ;Caenorhabditis elegans Protein F46B3.7 (F46B3.7) mRNA, complete cds.	F54D10.9;Y116F11B.2	2	Caenorhabditis elegans Protein F54D10.9 (F54D10.9) mRNA, complete cds. ;Caenorhabditis elegans Protein Y116F11B.2 (Y116F11B.2) mRNA, complete cds.	n	link	link	249.385	6.9e-16	n	10	80	10	n			PF03380.10	Caenorhabditis protein of unknown function, DUF282	no	1
Cel	670_2	Y47D9A.4;F46B6.10	2	Caenorhabditis elegans Protein Y47D9A.4 (Y47D9A.4) mRNA, complete cds. ;Caenorhabditis elegans Protein F46B6.10 (F46B6.10) mRNA, complete cds.	C30F12.5a.1	1	Caenorhabditis elegans Protein C30F12.5, isoform a (C30F12.5) mRNA, complete cds.	n	link	link	18.7731	2.7e-05	n	50	25	25	n			PF04906.9;PF13908.2;PF15069.2;PF14979.2	Tweety;Wnt and FGF inhibitory regulator;FAM163 family;Transmembrane 52	no;no;no;no	4
Cel	677_3	C44E4.6.1;Y17G7B.1;F47B10.7	3	Caenorhabditis elegans Protein ACBP-1 (acbp-1) mRNA, complete cds. ;Caenorhabditis elegans Protein ACBP-3 (acbp-3) mRNA, complete cds. ;Caenorhabditis elegans Protein ACBP-6 (acbp-6) mRNA, complete cds.	R06F6.9;C18D11.2;T12D8.3;Y41E3.7h	4	Caenorhabditis elegans Protein ECH-4 (ech-4) mRNA, complete cds. ;Caenorhabditis elegans Protein MAA-1 (maa-1) mRNA, complete cds. ;Caenorhabditis elegans Protein ACBP-5 (acbp-5) mRNA, complete cds. ;Caenorhabditis elegans Protein Y41E3.7, isoform a.	n	link	link	295.688	5.2e-29	n	36.3636	27.2727	36.3636	n			PF00887.15	Acyl CoA binding protein	homotypic	1	red	all_species	GO:0019915;GO:0006635;GO:0000062;GO:0003824;GO:0008152
Cel	679_2	F48F5.6a.1;F48F5.6b	1	Caenorhabditis elegans Protein F48F5.6, isoform d (F48F5.6) mRNA, complete cds.	T20F5.5	1	Caenorhabditis elegans Protein T20F5.5 (T20F5.5) mRNA, complete cds.	n	link	link	51.8602	5.2e-05	n	66.6667	16.6667	16.6667	n			no_domain	no_domain		0
Cel	685_4	B0511.17;F49E11.8;F49D11.4;W08F4.10	4	Caenorhabditis elegans Protein F49D11.4 (F49D11.4) mRNA, complete cds. ;Caenorhabditis elegans Protein F49E11.8 (F49E11.8) mRNA, complete cds. ;Caenorhabditis elegans Protein W08F4.10 (W08F4.10) mRNA, complete cds. ;Caenorhabditis elegans Protein B0511.17 (B0511.17) mRNA, complete cds.	Y39A1A.16;T04B8.2;C52A10.3;Y47H10A.2;C14E2.11;F19C7.3;T27A1.2;F21D9.1;C24H12.1;T02H6.5;T02G6.5c;F49D11.2;T13G4.5;T04D1.2;C46C11.4;F56A8.4;R05H11.1;C53A3.1;F59B2.8;F56A8.5;F59B2.9;Y43B11AL.1;T05F1.9;T05F1.13;F08F3.6;K12H6.7;C39B5.2b;M116.1;M116.4;C30E1.5;F55C9.1;C38D9.8;T10C6.10a;T17A3.6;B0462.3;T17A3.7;C44B9.6;F31E9.4;T17A3.4;F29G9.7;Y44A6C.2;T27E9.8;T26H2.2;T17A3.3;H04J21.1;F23F12.4	46	Caenorhabditis elegans Protein Y39A1A.16 (Y39A1A.16) mRNA, complete cds. ;Caenorhabditis elegans Protein T04B8.2 (T04B8.2) mRNA, complete cds. ;Caenorhabditis elegans Protein C52A10.3 (C52A10.3) mRNA, complete cds. ;Caenorhabditis elegans Protein Y47H10A.2 (Y47H10A.2) mRNA, complete cds. ;Caenorhabditis elegans Protein C14E2.11 (C14E2.11) mRNA, complete cds. ;Caenorhabditis elegans Protein F19C7.…	n	link	link	205.668	9.1e-22	n	7.84314	1.96078	90.1961	n			PF07735.13	F-box associated	no	1
Cel	691_21	E02H9.4.1;F36A4.4;D2096.5;F36A4.2;F36A4.1;Y59H11AR.3;C45E1.5;F36A4.5a;F47C12.8;F36A4.3;D2096.10;F52E10.2;F17E9.3;T26A8.3;F47C12.7;B0416.7a;F47C12.13;Y18H1A.8b;E02H9.9;K04F1.9;F47C12.6	21	Caenorhabditis elegans Protein E02H9.9 (E02H9.9) mRNA, complete cds. ;Caenorhabditis elegans Protein F36A4.5 (F36A4.5) mRNA, complete cds. ;Caenorhabditis elegans Protein F36A4.3 (F36A4.3) mRNA, complete cds. ;Caenorhabditis elegans Protein D2096.10 (D2096.10) mRNA, complete cds. ;Caenorhabditis elegans Protein F17E9.3 (F17E9.3) mRNA, complete cds. ;Caenorhabditis elegans Protein Y18H1A.8 (Y18H1A…	K07A1.4;F40G9.15;C49A9.1;R06C7.7b	4	Caenorhabditis elegans Protein K07A1.4 (K07A1.4) mRNA, complete cds. ;Caenorhabditis elegans Protein F40G9.15 (F40G9.15) mRNA, complete cds. ;Caenorhabditis elegans Protein C49A9.1 (C49A9.1) mRNA, complete cds. ;Caenorhabditis elegans Protein LIN-61, isoform b.	n	link	link	too short	3.6e-16	n	59.0909	31.8182	9.09091	y	F47C12.7;Y59H11AR.3;F36A4.3;F36A4.2;F36A4.1;F36A4.4	K07A1.4	PF05912.7;PF03312.11	Caenorhabditis elegans protein of unknown function (DUF870);Protein of unknown function (DUF272)	no;no	2
Cel	717_2	F58B4.6;F58B4.3a	2	Caenorhabditis elegans Protein F58B4.3, isoform a. ;Caenorhabditis elegans Protein F58B4.6 (F58B4.6) mRNA, complete cds.	Y39B6A.48a	1	Caenorhabditis elegans Protein HOT-2, isoform a.	n	link	link	119.35	0.00013	n	75	20.8333	4.16667	n			no_domain	no_domain		0
Cel	720_4	F58E6.4;C12D5.5;F10G2.2;C12D5.3	4	Caenorhabditis elegans Protein C12D5.3 (C12D5.3) mRNA, complete cds. ;Caenorhabditis elegans Protein F58E6.4 (F58E6.4) mRNA, complete cds. ;Caenorhabditis elegans Protein C12D5.5 (C12D5.5) mRNA, complete cds. ;Caenorhabditis elegans Protein F10G2.2 (F10G2.2) mRNA, complete cds.	C34B4.4	1	Caenorhabditis elegans Protein C34B4.4 (C34B4.4) mRNA, complete cds.	n	link	link	115.748	0.0015	n	50	44.4444	5.55556	n			no_domain	no_domain		0
Cel	723_6	K12C11.6;Y58A7A.1a;F58G6.9c;K12C11.3a;K12C11.3b;F58G6.3	5	Caenorhabditis elegans Protein F58G6.9, isoform a. ;Caenorhabditis elegans Protein K12C11.3, isoform b. ;Caenorhabditis elegans Protein Y58A7A.1, isoform a (Y58A7A.1) mRNA, complete cds. ;Caenorhabditis elegans Protein K12C11.6 (K12C11.6) mRNA, complete cds. ;Caenorhabditis elegans Protein F58G6.3 (F58G6.3) mRNA, complete cds.	F27C1.2b;F01G12.1;T19D12.8	3	Caenorhabditis elegans Protein F27C1.2, isoform a (F27C1.2) mRNA, complete cds. ;Caenorhabditis elegans Protein F01G12.1 (F01G12.1) mRNA, complete cds. ;Caenorhabditis elegans Protein SRA-26 (sra-26) mRNA, complete cds.	n	link	link	too short	9.8e-15	n	43.75	37.5	18.75	y	F58G6.3;K12C11.3a;K12C11.6	F01G12.1;F27C1.2b	no_domain	no_domain		0
Cel	744_2	H25K10.2;F56C3.10	2	Caenorhabditis elegans Protein H25K10.2 (H25K10.2) mRNA, complete cds. ;Caenorhabditis elegans Protein F56C3.10 (F56C3.10) mRNA, complete cds.	F56C3.1	1	Caenorhabditis elegans Protein F56C3.1 (F56C3.1) mRNA, complete cds.	n	link	link	142.968	4.8e-15	n	66.6667	0	33.3333	n			no_domain	no_domain		0
Cel	749_3	K01D12.8;K01D12.9;T26H5.4a	3	Caenorhabditis elegans Protein K01D12.8 (K01D12.8) mRNA, complete cds. ;Caenorhabditis elegans Protein T26H5.4, isoform b (T26H5.4) mRNA, complete cds. ;Caenorhabditis elegans Protein K01D12.9 (K01D12.9) mRNA, complete cds.	M01E5.4;C55B7.12b	2	Caenorhabditis elegans Protein M01E5.4 (M01E5.4) mRNA, complete cds. ;Caenorhabditis elegans Protein CHE-1, isoform a (che-1) mRNA, complete cds.	n	link	link	167.031	5e-05	n	50	25	25	n			no_domain	no_domain		0				0		50	zf-C2H2
Cel	764_7	K07A1.6;C25E10.8.1;F36H9.4;C25E10.9a;Y26D4A.12;F53C11.9;C10G8.4	7	Caenorhabditis elegans Protein Y26D4A.12 (Y26D4A.12) mRNA, complete cds. ;Caenorhabditis elegans Protein K07A1.6 (K07A1.6) mRNA, complete cds. ;Caenorhabditis elegans Protein SWM-1, isoform a. ;Caenorhabditis elegans Protein C25E10.8 (C25E10.8) mRNA, complete cds. ;Caenorhabditis elegans Protein C10G8.4 (C10G8.4) mRNA, complete cds. ;Caenorhabditis elegans Protein F53C11.9 (F53C11.9) mRNA, comple…	Y69H2.3b;C09F9.2;T01D3.3b.1;Y69H2.10a;T01D3.6a	5	Caenorhabditis elegans Protein Y69H2.3, isoform c. ;Caenorhabditis elegans Protein C09F9.2 (C09F9.2) mRNA, complete cds. ;Caenorhabditis elegans Protein T01D3.3, isoform b (T01D3.3) mRNA, complete cds. ;Caenorhabditis elegans Protein Y69H2.10, isoform a (Y69H2.10) mRNA, complete cds. ;Caenorhabditis elegans Protein T01D3.6, isoform a (T01D3.6) mRNA, complete cds.	n	link	link	233.859	5.4e-23	n	54.1667	25	20.8333	y	C10G8.4;C25E10.9a;Y26D4A.12;C25E10.8.1;K07A1.6	T01D3.6a	PF01826.13	Trypsin Inhibitor like cysteine rich domain	homotypic	1
Cel	772_2	K08C9.9;K08C9.6	2	Caenorhabditis elegans Protein K08C9.9 (K08C9.9) mRNA, complete cds. ;Caenorhabditis elegans Protein K08C9.6 (K08C9.6) mRNA, complete cds.	Y46H3D.3;Y46H3D.2	2	Caenorhabditis elegans Protein STR-222 (str-222) mRNA, complete cds. ;Caenorhabditis elegans Protein STR-221 (str-221) mRNA, complete cds.	n	link	link	137.088	1.1e-06	n	60	0	40	n			no_domain	no_domain		0
Cel	776_5	K08E7.4;Y53F4A.2;Y51H4A.938b;Y51H4A.935;F36H12.4	5	Caenorhabditis elegans Protein Y53F4A.2 (Y53F4A.2) mRNA, complete cds. ;Caenorhabditis elegans Protein Y51H4A.938, isoform a. ;Caenorhabditis elegans Protein F36H12.4 (F36H12.4) mRNA, complete cds. ;Caenorhabditis elegans Protein Y51H4A.935 (Y51H4A.935) mRNA, complete cds. ;Caenorhabditis elegans Protein K08E7.4 (K08E7.4) mRNA, complete cds.	VY10G11R.1;Y8G1A.1a;R08A2.1;C47E12.10a;M70.3a;F23B2.7a	6	Caenorhabditis elegans Protein VY10G11R.1 (VY10G11R.1) mRNA, complete cds. ;Caenorhabditis elegans Protein MATH-46, isoform a (math-46) mRNA, complete cds. ;Caenorhabditis elegans Protein R08A2.1 (R08A2.1) mRNA, complete cds. ;Caenorhabditis elegans Protein C47E12.10 (C47E12.10) mRNA, complete cds. ;Caenorhabditis elegans Protein M70.3, isoform a. ;Caenorhabditis elegans Protein F23B2.7, isoform …	n	link	link	too short	1.7e-11	n	50	22.7273	27.2727	y	Y53F4A.2;F36H12.4;K08E7.4	Y8G1A.1a;F23B2.7a;M70.3a;R08A2.1	PF07423.7;PF15102.2;PF01956.12	Protein of unknown function (DUF1510);TMEM154 protein family;Integral membrane protein DUF106	no;no;no	3
Cel	795_2	F28B4.4;M05B5.2.1	2	Caenorhabditis elegans Protein M05B5.2 (M05B5.2) mRNA, complete cds. ;Caenorhabditis elegans Protein F28B4.4 (F28B4.4) mRNA, complete cds.	C06B8.7	1	Caenorhabditis elegans Protein C06B8.7 (C06B8.7) mRNA, complete cds.	n	link	link	147.417	3.6e-06	n	66.6667	16.6667	16.6667	n			no_domain	no_domain		0
Cel	813_2	R07E5.13;F53F10.3.1	2	Caenorhabditis elegans Protein F53F10.3 (F53F10.3) mRNA, complete cds. ;Caenorhabditis elegans Protein R07E5.13 (R07E5.13) mRNA, complete cds.	F52E1.4b	1	Caenorhabditis elegans Protein GCY-7, isoform a (gcy-7) mRNA, complete cds.	n	link	link	75.7592	4.7e-06	n	75	0	25	n			no_domain	no_domain		0
Cel	815_4	Y34F4.3;R07H5.11a;R07H5.11b;T08B2.4	3	Caenorhabditis elegans Protein R07H5.11, isoform b. ;Caenorhabditis elegans Protein T08B2.4 (T08B2.4) mRNA, complete cds. ;Caenorhabditis elegans Protein Y34F4.3 (Y34F4.3) mRNA, complete cds.	K10D2.2;K10D2.3	2	Caenorhabditis elegans Protein PUP-2 (pup-2) mRNA, complete cds. ;Caenorhabditis elegans Protein CID-1 (cid-1) mRNA, complete cds.	n	link	link	267.121	2.2e-37	n	71.4286	0	28.5714	n			PF03828.15	Cid1 family poly A polymerase	heterotypic	1
Cel	816_2	R08A2.7;C18A11.1	2	Caenorhabditis elegans Protein R08A2.7 (R08A2.7) mRNA, complete cds. ;Caenorhabditis elegans Protein C18A11.1 (C18A11.1) mRNA, complete cds.	H01M10.1	1	Caenorhabditis elegans Protein H01M10.1 (H01M10.1) mRNA, complete cds.	n	link	link	87.5784	4.8e-06	n	50	25	25	n			no_domain	no_domain		0
Cel	834_3	T02G6.6;F49C5.12;T09D3.9	3	Caenorhabditis elegans Protein T02G6.6 (T02G6.6) mRNA, complete cds. ;Caenorhabditis elegans Protein F49C5.12 (F49C5.12) mRNA, complete cds. ;Caenorhabditis elegans Protein T09D3.9 (T09D3.9) mRNA, complete cds.	Y38E10A.2	1	Caenorhabditis elegans Protein Y38E10A.2 (Y38E10A.2) mRNA, complete cds.	n	link	link	209.701	7.7e-16	n	75	0	25	n			no_domain	no_domain		0
Cel	836_3	C24B9.9;T04C12.1;T04C12.11	3	Caenorhabditis elegans Protein DOD-3 (dod-3) mRNA, complete cds. ;Caenorhabditis elegans Protein T04C12.11 (T04C12.11) mRNA, complete cds. ;Caenorhabditis elegans Protein T04C12.1 (T04C12.1) mRNA, complete cds.	C02E7.10;W05F2.2;W03G9.3;C38D4.1a;Y37D8A.12a	5	Caenorhabditis elegans Protein C02E7.10 (C02E7.10) mRNA, complete cds. ;Caenorhabditis elegans Protein W05F2.2 (W05F2.2) mRNA, complete cds. ;Caenorhabditis elegans Protein W03G9.3 (W03G9.3) mRNA, complete cds. ;Caenorhabditis elegans Protein C38D4.1, isoform a. ;Caenorhabditis elegans Protein Y37D8A.12, isoform a.	n	link	link	220.891	4e-47	n	44.4444	0	55.5556	n			no_domain	no_domain		0
Cel	840_2	C29E4.14;T04F3.4	2	Caenorhabditis elegans Protein T04F3.4 (T04F3.4) mRNA, complete cds. ;Caenorhabditis elegans Protein C29E4.14 (C29E4.14) mRNA, complete cds.	F08B6.3;T27C10.4	2	Caenorhabditis elegans Protein CALU-2 (calu-2) mRNA, complete cds. ;Caenorhabditis elegans Protein BATH-25 (bath-25) mRNA, complete cds.	n	link	link	134.674	4.4e-07	n	12	80	8	n			PF00036.28;PF13499.2;PF13405.2;PF13202.2	EF hand;EF-hand domain pair;EF-hand domain;EF hand	homotypic;homotypic;homotypic;homotypic	4	light_blue	some_metazoa	GO:0005509
Cel	852_5	Y46G5A.14;Y46G5A.34;T07E3.2;Y4C6A.4;T07C12.10	5	Caenorhabditis elegans Protein Y46G5A.34 (Y46G5A.34) mRNA, complete cds. ;Caenorhabditis elegans Protein Y46G5A.14 (Y46G5A.14) mRNA, complete cds. ;Caenorhabditis elegans Protein T07E3.2 (T07E3.2) mRNA, complete cds. ;Caenorhabditis elegans Protein Y4C6A.4 (Y4C6A.4) mRNA, complete cds. ;Caenorhabditis elegans Protein T07C12.10 (T07C12.10) mRNA, complete cds.	D2092.4	1	Caenorhabditis elegans Protein D2092.4 (D2092.4) mRNA, complete cds.	n	link	link	44.3604	0.00012	n	71.4286	21.4286	7.14286	n			no_domain	no_domain		0
Cel	854_4	C03B8.2;C04C3.4;T24A6.1;T07F10.5.1	4	Caenorhabditis elegans Protein C03B8.2 (C03B8.2) mRNA, complete cds. ;Caenorhabditis elegans Protein T24A6.1 (T24A6.1) mRNA, complete cds. ;Protein C04C3.4 ;Caenorhabditis elegans Protein T07F10.5 (T07F10.5) mRNA, complete cds.	ZK507.6;T12C9.7a	2	Caenorhabditis elegans Protein CYA-1 (cya-1) mRNA, complete cds. ;Caenorhabditis elegans Protein T12C9.7, isoform c (T12C9.7) mRNA, complete cds.	n	link	link	142.581	3.5e-33	n	55.5556	22.2222	22.2222	n			PF02984.15	Cyclin, C-terminal domain	homotypic	1
Cel	859_2	T09A5.14;Y73C8C.12	2	Caenorhabditis elegans Protein Y73C8C.12 (Y73C8C.12) mRNA, complete cds. ;Caenorhabditis elegans Protein T09A5.14 (T09A5.14) mRNA, complete cds.	F47F6.3	1	Caenorhabditis elegans Protein OAC-30 (oac-30) mRNA, complete cds.	n	link	link	78.2071	0.00029	n	75	0	25	n			no_domain	no_domain		0
Cel	873_3	T18D3.7c.1;C30G4.4q;C30G4.4r	2	Caenorhabditis elegans Protein C30G4.7 (C30G4.7) mRNA, complete cds. ;Caenorhabditis elegans Protein T18D3.7, isoform a (T18D3.7) mRNA, complete cds.	C30G4.4c;T18D3.7a.1;Y48C3A.12;F38B2.1d;C32A3.3a.1;F10C1.2b	6	Caenorhabditis elegans Protein C30G4.7 (C30G4.7) mRNA, complete cds. ;Caenorhabditis elegans Protein T18D3.7, isoform a (T18D3.7) mRNA, complete cds. ;Caenorhabditis elegans Protein Y48C3A.12 (Y48C3A.12) mRNA, complete cds. ;Caenorhabditis elegans Protein IFA-1, isoform c (ifa-1) mRNA, complete cds. ;Caenorhabditis elegans Protein RILP-1, isoform a. ;Caenorhabditis elegans Protein IFB-1, isoform …	n	link	link	215.305	3.9e-55	y;y;y	50	0	50	n			PF01166.14;PF07558.7;PF08614.7;PF15619.2;PF10046.5;PF16559.1	TSC-22/dip/bun family;Shugoshin N-terminal coiled-coil region;Autophagy protein 16 (ATG16);Ciliary protein causing Leber congenital amaurosis disease;Biogenesis of lysosome-related organelles complex-1 subunit 2;GIT coiled-coil Rho guanine nucleotide exchange factor	homotypic;heterotypic;homotypic;no;no;no	6	light_blue	some_metazoa	GO:0003700;GO:0006355	33.3333	TSC22	33.3333	TSC22
Cel	877_2	T20G5.8;T20G5.7	2	Caenorhabditis elegans Protein DOD-6 (dod-6) mRNA, complete cds. ;Caenorhabditis elegans Protein T20G5.8 (T20G5.8) mRNA, complete cds.	C46H11.8;F23B12.4a.1;F49F1.6	3	Caenorhabditis elegans Protein PHAT-1 (phat-1) mRNA, complete cds. ;Caenorhabditis elegans Protein F23B12.4, isoform c (F23B12.4) mRNA, complete cds. ;Caenorhabditis elegans Protein F49F1.6 (F49F1.6) mRNA, complete cds.	n	link	link	143.792	2.4e-06	n	40.9091	45.4545	13.6364	n			PF01549.20	ShK domain-like	no	1
Cel	891_2	T24B8.5;F49F1.5b	2	Caenorhabditis elegans Protein F49F1.5 (F49F1.5) mRNA, complete cds. ;Caenorhabditis elegans Protein T24B8.5 (T24B8.5) mRNA, complete cds.	F49F1.6;F49F1.1;M01H9.2;4R79.1a;C34D4.9;C54D10.5	6	Caenorhabditis elegans Protein F49F1.6 (F49F1.6) mRNA, complete cds. ;Caenorhabditis elegans Protein F49F1.1 (F49F1.1) mRNA, complete cds. ;Caenorhabditis elegans Protein M01H9.2 (M01H9.2) mRNA, complete cds. ;Caenorhabditis elegans Protein NAS-6, isoform a. ;Caenorhabditis elegans Protein NAS-8 (nas-8) mRNA, complete cds. ;Caenorhabditis elegans Protein C54D10.5 (C54D10.5) mRNA, complete cds.	n	link	link	276.323	2.8e-19	n	31.5789	36.8421	31.5789	y	T24B8.5	F49F1.1	PF01549.20	ShK domain-like	no	1
Cel	924_3	Y105C5A.1268;Y43F8B.7;W04A8.4	3	Caenorhabditis elegans Protein Y43F8B.7 (Y43F8B.7) mRNA, complete cds. ;Caenorhabditis elegans Protein W04A8.4 (W04A8.4) mRNA, complete cds. ;Caenorhabditis elegans Protein Y105C5A.1268 (Y105C5A.1268) mRNA, complete cds.	W05H12.2;ZK1098.3	2	Caenorhabditis elegans Protein W05H12.2 (W05H12.2) mRNA, complete cds. ;Caenorhabditis elegans Protein ZK1098.3 (ZK1098.3) mRNA, complete cds.	n	link	link	129.682	6.8e-09	n	50	16.6667	33.3333	n			PF01612.16	3'-5' exonuclease	homotypic	1
Cel	945_5	C52B11.4;F22D3.5;Y38H8A.7;W10G6.1;C29F9.12	5	Caenorhabditis elegans Protein F22D3.5 (F22D3.5) mRNA, complete cds. ;Caenorhabditis elegans Protein Y38H8A.7 (Y38H8A.7) mRNA, complete cds. ;Caenorhabditis elegans Protein W10G6.1 (W10G6.1) mRNA, complete cds. ;Caenorhabditis elegans Protein C29F9.12 (C29F9.12) mRNA, complete cds. ;Caenorhabditis elegans Protein C52B11.4 (C52B11.4) mRNA, complete cds.	C18H2.1	1	Caenorhabditis elegans Protein C18H2.1 (C18H2.1) mRNA, complete cds.	n	link	link	93.5842	1e-10	n	83.3333	0	16.6667	n			no_domain	no_domain		0
Cel	953_2	Y11D7A.10a;Y11D7A.10d	1	Caenorhabditis elegans Protein Y11D7A.10, isoform d.	B0454.8	1	Caenorhabditis elegans Protein B0454.8 (B0454.8) mRNA, complete cds.	n	link	link	81.1471	0.0012	n	75	0	25	n			no_domain	no_domain		0
Cel	987_2	Y40B1A.1a;Y40B1A.2	2	Caenorhabditis elegans Protein Y40B1A.1, isoform a (Y40B1A.1) mRNA, complete cds. ;Caenorhabditis elegans Protein Y40B1A.2 (Y40B1A.2) mRNA, complete cds.	ZK1098.1a;ZK1127.9a	2	Caenorhabditis elegans Protein ZK1098.1, isoform a. ;Caenorhabditis elegans Protein TCER-1, isoform b.	n	link	link	145.28	1.3e-08	n	33.3333	33.3333	33.3333	n			PF00397.22	WW domain	homotypic	1
Cel	1021_3	Y47D3A.32b;Y47D3A.32c;Y47D3A.32d	1	Caenorhabditis elegans Protein Y47D3A.32, isoform d.	Y97E10AR.2b;K04F1.15	2	Caenorhabditis elegans Protein Y97E10AR.2, isoform b. ;Caenorhabditis elegans Protein ALH-2 (alh-2) mRNA, complete cds.	n	link	link	123.028	5.5e-05	n	66.6667	0	33.3333	n			no_domain	no_domain		0
Cel	1033_2	Y50E8A.9b;Y50E8A.9c	1	Caenorhabditis elegans Protein SCRM-7, isoform c.	Y50E8A.9a;K08D10.8;K08D10.7.1;F46A8.10	4	Caenorhabditis elegans Protein SCRM-7, isoform c. ;Caenorhabditis elegans Protein SCRM-5 (scrm-5) mRNA, complete cds. ;Caenorhabditis elegans Protein SCRM-8 (scrm-8) mRNA, complete cds. ;Caenorhabditis elegans Protein SCRM-6 (scrm-6) mRNA, complete cds.	n	link	link	235.926	6.3e-37	y;y	28.5714	14.2857	57.1429	n			no_domain	no_domain		0
Cel	1036_17	T16A1.4;F56A6.8;K10G4.16;F36D3.14;C16C4.1;C52E2.2;Y51A2A.11;K10G4.15;C06H5.13;C06H5.12;Y51A2A.4a;C06H5.14;Y51A2A.7;F20E11.18a;F20E11.18b;C16C4.17b;Y51A2A.12	16	Caenorhabditis elegans Protein CLEC-248 (clec-248) mRNA, complete cds. ;Caenorhabditis elegans Protein F36D3.14 (F36D3.14) mRNA, complete cds. ;Caenorhabditis elegans Protein C16C4.17, isoform b. ;Caenorhabditis elegans Protein Y51A2A.4, isoform a. ;Caenorhabditis elegans Protein F20E11.18, isoform b (F20E11.18) mRNA, complete cds. ;Caenorhabditis elegans Protein K10G4.16 (K10G4.16) mRNA, complet…	Y59A8B.26;R06B9.2	2	Caenorhabditis elegans Protein Y59A8B.26 (Y59A8B.26) mRNA, complete cds. ;Caenorhabditis elegans Protein ARRD-12 (arrd-12) mRNA, complete cds.	n	link	link	166.498	4.4e-13	n	77.2727	13.6364	9.09091	n			no_domain	no_domain		0
Cel	1037_2	Y51A2A.6;ZK39.9	2	Caenorhabditis elegans Protein ZK39.9 (ZK39.9) mRNA, complete cds. ;Caenorhabditis elegans Protein Y51A2A.6 (Y51A2A.6) mRNA, complete cds.	W10G11.6;Y25C1A.4;F21H7.4;Y25C1A.3;R02F11.10;W10G11.5;Y50D4B.5;W10G11.7;F26A1.11;F36G9.11;W09G10.6;C42D4.11;Y116A8A.8;ZC15.2;C49A1.9;Y17D7B.6;M199.6;F10F2.7;F11D11.1;F10F2.8;Y55F3C.5;F11D11.8;F47G4.1;Y17D7B.8;Y71A12B.5;C49A1.6;C35D10.14;Y38E10A.5;F33E2.3;E03H4.10;K04H8.1;F38C2.6;F11D11.5;E03H12.2;F10G2.3;Y71A12B.6;Y116A8C.21;C03E10.6;C35D10.15;C03H5.1.1;T27F6.2;T07H3.5;T20B3.13;K04H8.2;F11D11.14;…	58	Caenorhabditis elegans Protein CLEC-128 (clec-128) mRNA, complete cds. ;Caenorhabditis elegans Protein CLEC-121 (clec-121) mRNA, complete cds. ;Caenorhabditis elegans Protein CLEC-233 (clec-233) mRNA, complete cds. ;Caenorhabditis elegans Protein CLEC-122 (clec-122) mRNA, complete cds. ;Caenorhabditis elegans Protein R02F11.10 (R02F11.10) mRNA, complete cds. ;Caenorhabditis elegans Protein CLEC-1…	n	link	link	307.492	2.4e-30	n	2.38095	51.5873	46.0317	n			no_domain	no_domain		0
Cel	1040_5	Y51H4A.32;B0513.90;Y51H4A.26.1;Y51H4A.936;Y51H4A.10	5	Caenorhabditis elegans Protein FIP-7 (fip-7) mRNA, complete cds. ;Caenorhabditis elegans Protein Y51H4A.936 (Y51H4A.936) mRNA, complete cds. ;Protein B0513.90 ;Caenorhabditis elegans Protein FIPR-28 (fipr-28) mRNA, complete cds. ;Caenorhabditis elegans Protein FIPR-27 (fipr-27) mRNA, complete cds.	T05A7.7	1	Caenorhabditis elegans Protein T05A7.7 (T05A7.7) mRNA, complete cds.	n	link	link	too short	0.003	n	85.7143	7.14286	7.14286	n			no_domain	no_domain		0
Cel	1042_2	Y51H4A.25b.1;Y51H4A.25d	1	Caenorhabditis elegans Protein Y51H4A.25, isoform a.	C49C3.4a;F40F4.6;F28B4.3.1;T25F10.3.1;ZK1193.3;F58B4.1b;T25C12.3;R08E3.1a;C26C6.3;ZC13.4;F58G4.4;R08E3.2;T23F4.4;F35D2.3;K03B8.1;R10H1.5;K03B8.2;C17G1.6a;K03B8.3;ZK1193.2;T12A7.2b.1;T02B11.7;F28E10.2b	23	Caenorhabditis elegans Protein C49C3.4 (21ur-11407) mRNA, complete cds. ;Caenorhabditis elegans Protein F40F4.6 (F40F4.6) mRNA, complete cds. ;Caenorhabditis elegans Protein F28B4.3 (F28B4.3) mRNA, complete cds. ;Caenorhabditis elegans Protein T25F10.3 (T25F10.3) mRNA, complete cds. ;Caenorhabditis elegans Protein ZK1193.3 (ZK1193.3) mRNA, complete cds. ;Caenorhabditis elegans Protein NAS-31, iso…	n	link	link	202.651	1.1e-44	n	11.5385	0	88.4615	n			PF12661.3;PF07974.9;PF00008.23;PF01549.20	Human growth factor-like EGF;EGF-like domain;EGF-like domain;ShK domain-like	no;no;homotypic;no	4
Cel	1060_3	F56C4.4a.1;AC3.12;Y57G11B.2b	3	Caenorhabditis elegans Protein Y57G11B.2, isoform a (Y57G11B.2) mRNA, complete cds. ;Caenorhabditis elegans Protein F56C4.4 (F56C4.4) mRNA, complete cds. ;Caenorhabditis elegans Protein AC3.12 (AC3.12) mRNA, complete cds.	C35B8.2b	1	Caenorhabditis elegans Protein VAV-1, isoform a (vav-1) mRNA, complete cds.	n	link	link	96.5983	1.7e-05	n	71.4286	14.2857	14.2857	n			PF00130.18;PF07649.8;PF03107.12	Phorbol esters/diacylglycerol binding domain (C1 domain);C1-like domain;C1 domain	heterotypic;no;no	3
Cel	1071_2	Y59A8B.13e;Y59A8B.13f	1	Caenorhabditis elegans Protein SLR-2, isoform b.	Y59A8B.13a	1	Caenorhabditis elegans Protein SLR-2, isoform b.	n	link	link	683.12	2e-93	y;y	66.6667	0	33.3333	n			no_domain	no_domain		0				0		100	zf-C2H2
Cel	1091_4	C34F11.2;Y73F8A.14;Y73F8A.15;Y73F8A.12	4	Caenorhabditis elegans Protein Y73F8A.15 (Y73F8A.15) mRNA, complete cds. ;Caenorhabditis elegans Protein Y73F8A.12 (Y73F8A.12) mRNA, complete cds. ;Caenorhabditis elegans Protein Y73F8A.14 (Y73F8A.14) mRNA, complete cds. ;Caenorhabditis elegans Protein C34F11.2 (C34F11.2) mRNA, complete cds.	Y71G12B.5a;F16H6.9;F16H6.8;F26D2.16	4	Caenorhabditis elegans Protein Y71G12B.5 (Y71G12B.5) mRNA, complete cds. ;Caenorhabditis elegans Protein F16H6.9 (F16H6.9) mRNA, complete cds. ;Caenorhabditis elegans Protein F16H6.8 (F16H6.8) mRNA, complete cds. ;Caenorhabditis elegans Protein F26D2.16 (F26D2.16) mRNA, complete cds.	n	link	link	192.075	2e-16	n	50	10	40	n			no_domain	no_domain		0
Cel	1095_2	Y73F8A.34b.1;C17H11.4	2	Caenorhabditis elegans Protein TAG-349, isoform a. ;Caenorhabditis elegans Protein C17H11.4 (C17H11.4) mRNA, complete cds.	Y73F8A.34a.1;C27A12.8.1;C27A12.6;C27A12.7a.1;T12E12.1	5	Caenorhabditis elegans Protein TAG-349, isoform a. ;Caenorhabditis elegans Protein ARI-1 (ari-1) mRNA, complete cds. ;Caenorhabditis elegans Protein C27A12.6 (C27A12.6) mRNA, complete cds. ;Caenorhabditis elegans Protein C27A12.7, isoform a. ;Caenorhabditis elegans Protein T12E12.1 (T12E12.1) mRNA, complete cds.	n	link	link	438.059	5.4e-91	y	37.5	0	62.5	n			no_domain	no_domain		0
Cel	1099_2	T08H10.4;Y75B8A.37	2	Caenorhabditis elegans Protein Y75B8A.37 (Y75B8A.37) mRNA, complete cds. ;Caenorhabditis elegans Protein T08H10.4 (T08H10.4) mRNA, complete cds.	C43F9.10;C49D10.4;T26H2.7;F41D3.2;W03B1.8;F17B5.2;C17A2.5;K09E10.1a;K09E10.2a;F41D3.10;F41D3.5;F35E2.6;C42C1.7a;D2063.2;F56H6.12;F56H6.11;C49D10.8;W03B1.7a;F37C4.1;T09E11.4;T09E11.5;E03H4.7;F14B6.5;F37C4.3;T09E11.7;F41D3.4;T23G4.4;F37C4.2;T06C12.8b;H12I19.5;F41E6.14;B0399.2;F56G4.1;R03H4.1;H12I19.4a;R03H4.6;F47F6.3;F39G3.6;F11A5.8;Y67A10A.1;R03H4.5;F09B9.1;F52F10.4;W07A12.6;W07A12.7	45	Caenorhabditis elegans Protein OAC-8 (oac-8) mRNA, complete cds. ;Caenorhabditis elegans Protein OAC-10 (oac-10) mRNA, complete cds. ;Caenorhabditis elegans Protein OAC-49 (oac-49) mRNA, complete cds. ;Caenorhabditis elegans Protein OAC-26 (oac-26) mRNA, complete cds. ;Caenorhabditis elegans Protein OAC-52 (oac-52) mRNA, complete cds. ;Caenorhabditis elegans Protein OAC-17 (oac-17) mRNA, complete…	n	link	link	395.871	3.2e-57	n	4.08163	4.08163	91.8367	n			no_domain	no_domain		0
Cel	1128_2	Y53G8AL.4.1;ZC168.2	2	Caenorhabditis elegans Protein ZC168.2 (ZC168.2) mRNA, complete cds. ;Caenorhabditis elegans Protein Y53G8AL.4 (Y53G8AL.4) mRNA, complete cds.	T24D5.2	1	Caenorhabditis elegans Protein T24D5.2 (T24D5.2) mRNA, complete cds.	n	link	link	47.21	1.6e-05	n	60	20	20	n			no_domain	no_domain		0
Cel	1133_2	ZC455.6b;F10D2.8	2	Caenorhabditis elegans Protein F10D2.8 (F10D2.8) mRNA, complete cds. ;Caenorhabditis elegans Protein UGT-5, isoform a.	F10D2.2a;F10D2.7;F10D2.6;F09G2.6;F10D2.5;F31F4.7;C32C4.7;F10D2.11;C35A5.2;ZC455.6a;F29F11.2;ZC455.5a;ZC455.4;F47C10.6;ZC455.3;C23G10.6;C49A9.8.1;C10H11.3;C33A12.6a;C13D9.9;C10H11.6a;C44H9.1;C10H11.5;Y39G10AR.6;C08F11.8.1;AC3.8;ZC443.5;AC3.7;C10H11.4;C17G1.3a;Y49C4A.8a.1;C08B6.1b;T01G5.2;Y37E11AR.5a;K08B4.4;K08B4.3;ZC443.6;H23N18.3;T19H12.9;T19H12.11;T19H12.1a;K04A8.10;H23N18.2;H23N18.4;F01D4.2;H2…	58	Caenorhabditis elegans Protein UGT-39, isoform a. ;Caenorhabditis elegans Protein UGT-38 (ugt-38) mRNA, complete cds. ;Caenorhabditis elegans Protein UGT-37 (ugt-37) mRNA, complete cds. ;Caenorhabditis elegans Protein UGT-36 (ugt-36) mRNA, complete cds. ;Caenorhabditis elegans Protein UGT-40 (ugt-40) mRNA, complete cds. ;Caenorhabditis elegans Protein UGT-42 (ugt-42) mRNA, complete cds. ;Caenorha…	n	link	link	269.801	6.8e-51	y	3.27869	1.63934	95.082	n			no_domain	no_domain		0	light_blue	some_metazoa	GO:0016758;GO:0008152
Cel	1134_2	ZK262.4;Y51A2B.9	2	Caenorhabditis elegans Protein ZK262.4 (ZK262.4) mRNA, complete cds. ;Caenorhabditis elegans Protein Y51A2B.9 (Y51A2B.9) mRNA, complete cds.	M162.7;Y51A2B.6;Y116A8C.33;C09B9.7;Y39B6A.30;Y39B6A.18;Y113G7C.1;Y80D3A.8;Y69A2AR.19a;C01G5.4a;Y22D7AR.14	11	Caenorhabditis elegans Protein M162.7 (M162.7) mRNA, complete cds. ;Caenorhabditis elegans Protein Y51A2B.6 (Y51A2B.6) mRNA, complete cds. ;Caenorhabditis elegans Protein Y116A8C.33 (Y116A8C.33) mRNA, complete cds. ;Caenorhabditis elegans Protein C09B9.7 (C09B9.7) mRNA, complete cds. ;Caenorhabditis elegans Protein Y39B6A.30 (Y39B6A.30) mRNA, complete cds. ;Caenorhabditis elegans Protein Y39B6A.1…	n	link	link	184.804	1.5e-32	n	15.3846	0	84.6154	y	ZK262.4	Y39B6A.30	PF02206.14	Domain of unknown function	no	1
Cel	1136_3	ZK287.9;B0222.15;Y38H6A.5b	3	Protein B0222.15 ;Caenorhabditis elegans Protein ZK287.9 (ZK287.9) mRNA, complete cds. ;Caenorhabditis elegans Protein Y38H6A.5, isoform a.	Y57G11C.38a;F01G10.6;Y17G7B.23a;Y39B6A.48a	4	Caenorhabditis elegans Protein Y57G11C.38 (Y57G11C.38) mRNA, complete cds. ;Caenorhabditis elegans Protein F01G10.6 (F01G10.6) mRNA, complete cds. ;Caenorhabditis elegans Protein Y17G7B.23, isoform a. ;Caenorhabditis elegans Protein HOT-2, isoform a.	n	link	link	186.749	1.5e-05	n	62.069	31.0345	6.89655	n			no_domain	no_domain		0
Cel	1154_5	F09E10.6;ZK863.8;W03F8.6a.1;W03F8.6b;F55C12.7.1	4	Caenorhabditis elegans Protein TAG-234 (tag-234) mRNA, complete cds. ;Caenorhabditis elegans Protein W03F8.6, isoform a (W03F8.6) mRNA, complete cds. ;Caenorhabditis elegans Protein ZK863.8 (ZK863.8) mRNA, complete cds. ;Caenorhabditis elegans Protein F09E10.6 (F09E10.6) mRNA, complete cds.	D1007.14;F35C12.3a.1;F44D12.2;Y39B6A.48a;Y49G5B.1.1	5	Caenorhabditis elegans Protein PQN-24 (pqn-24) mRNA, complete cds. ;Caenorhabditis elegans Protein F35C12.3, isoform b (F35C12.3) mRNA, complete cds. ;Caenorhabditis elegans Protein F44D12.2 (F44D12.2) mRNA, complete cds. ;Caenorhabditis elegans Protein HOT-2, isoform a. ;Caenorhabditis elegans Protein Y49G5B.1 (Y49G5B.1) mRNA, complete cds.	n	link	link	224.808	9.5e-08	n	65.4545	25.4545	9.09091	n			PF01064.19	Activin types I and II receptor domain	homotypic	1
Cel	1210_4	Y48G8AL.16;C02E7.7;Y48G8AL.12;C02E7.6	4	Caenorhabditis elegans Protein Y48G8AL.16 (Y48G8AL.16) mRNA, complete cds. ;Caenorhabditis elegans Protein C02E7.6 (C02E7.6) mRNA, complete cds. ;Caenorhabditis elegans Protein C02E7.7 (C02E7.7) mRNA, complete cds. ;Caenorhabditis elegans Protein Y48G8AL.12 (Y48G8AL.12) mRNA, complete cds.	Y47D7A.13;K02E11.10;T02E9.2a;C04H5.2.1;T05C3.4	5	Caenorhabditis elegans Protein Y47D7A.13 (Y47D7A.13) mRNA, complete cds. ;Caenorhabditis elegans Protein K02E11.10 (K02E11.10) mRNA, complete cds. ;Caenorhabditis elegans Protein GRL-7, isoform a (grl-7) mRNA, complete cds. ;Caenorhabditis elegans Protein CLEC-147 (clec-147) mRNA, complete cds. ;Caenorhabditis elegans Protein GRL-18 (grl-18) mRNA, complete cds.	n	link	link	206.6	6e-11	n	59.0909	18.1818	22.7273	y	Y48G8AL.12;C02E7.6;C02E7.7	Y47D7A.13;T02E9.2a	no_domain	no_domain		0
Cel	1223_2	C05D9.9a;C05D9.9b	1	Caenorhabditis elegans Protein C05D9.9, isoform b (C05D9.9) mRNA, complete cds.	T25D10.2b	1	Caenorhabditis elegans Protein ZIG-10, isoform a (zig-10) mRNA, complete cds.	n	link	link	42.0614	0.00015	n	87.5	0	12.5	n			PF13895.2;PF13927.2;PF07679.12;PF07686.13;PF00047.21;PF08204.7;PF02440.11	Immunoglobulin domain;Immunoglobulin domain;Immunoglobulin I-set domain;Immunoglobulin V-set domain;Immunoglobulin domain;CD47 immunoglobulin-like domain;Adenovirus E3 region protein CR1	homotypic;homotypic;homotypic;homotypic;homotypic;homotypic;no	7
Cel	1246_4	K10C9.9;F10G2.10b;C14C6.12;T20D4.19	4	Caenorhabditis elegans Protein T20D4.19 (T20D4.19) mRNA, complete cds. ;Caenorhabditis elegans Protein K10C9.9 (K10C9.9) mRNA, complete cds. ;Protein F10G2.10, isoform a ;Caenorhabditis elegans Protein C14C6.12 (C14C6.12) mRNA, complete cds.	T28A11.2a;C17B7.2;F07B7.8a;K06C4.1;T10D4.1	5	Caenorhabditis elegans Protein T28A11.2, isoform a. ;Caenorhabditis elegans Protein C17B7.2 (C17B7.2) mRNA, complete cds. ;Caenorhabditis elegans Protein K06C4.1 (K06C4.1) mRNA, complete cds. ;Caenorhabditis elegans Protein T10D4.1 (T10D4.1) mRNA, complete cds.	n	link	link	293.955	1.7e-20	n	10.2041	79.5918	10.2041	n			PF01579.14	Domain of unknown function (DUF19)	no	1
Cel	1251_2	Y59E9AL.7;C15C7.1	2	Caenorhabditis elegans Protein SYX-6 (syx-6) mRNA, complete cds. ;Caenorhabditis elegans Protein NBET-1 (nbet-1) mRNA, complete cds.	K02D10.5;F36G3.1;ZC155.7;Y48G1C.5	4	Caenorhabditis elegans Protein SNAP-29 (snap-29) mRNA, complete cds. ;Caenorhabditis elegans Protein F36G3.1 (F36G3.1) mRNA, complete cds. ;Caenorhabditis elegans Protein SYX-16 (syx-16) mRNA, complete cds. ;Caenorhabditis elegans Protein Y48G1C.5 (Y48G1C.5) mRNA, complete cds.	n	link	link	213.503	6.7e-08	n	28.5714	14.2857	57.1429	y	Y59E9AL.7	ZC155.7;K02D10.5	PF05739.15;PF05399.7	SNARE domain;Ectropic viral integration site 2A protein (EVI2A)	homotypic;no	2
Cel	1255_2	F56D2.8;C16C8.8	2	Caenorhabditis elegans Protein C16C8.8 (C16C8.8) mRNA, complete cds. ;Caenorhabditis elegans Protein F56D2.8 (F56D2.8) mRNA, complete cds.	Y49F6B.13;T08B2.11	2	Caenorhabditis elegans Protein Y49F6B.13 (Y49F6B.13) mRNA, complete cds. ;Caenorhabditis elegans Protein T08B2.11 (T08B2.11) mRNA, complete cds.	n	link	link	175	1.5e-09	n	42.8571	28.5714	28.5714	n			no_domain	no_domain		0
Cel	1260_2	C17C3.1c.1;C17C3.1d.1	1	Caenorhabditis elegans Protein C17C3.1, isoform a.	C17C3.1a	1	Caenorhabditis elegans Protein C17C3.1, isoform a.	n	link	link	177.538	1.4e-25	y;y	85.7143	0	14.2857	n			no_domain	no_domain		0
Cel	1278_3	C24D10.2.1;C27D6.3;F11G11.4	3	Caenorhabditis elegans Protein C27D6.3 (C27D6.3) mRNA, complete cds. ;Caenorhabditis elegans Protein F11G11.4 (F11G11.4) mRNA, complete cds. ;Caenorhabditis elegans Protein C24D10.2 (C24D10.2) mRNA, complete cds.	H13N06.5;C18C4.2;R09D1.12	3	Caenorhabditis elegans Protein HKE-4.2 (hke-4.2) mRNA, complete cds. ;Caenorhabditis elegans Protein CFT-1 (cft-1) mRNA, complete cds. ;Caenorhabditis elegans Protein R09D1.12 (R09D1.12) mRNA, complete cds.	n	link	link	175.896	9.2e-06	n	57.1429	0	42.8571	n			no_domain	no_domain		0
Cel	1286_2	C25H3.6b;C25H3.6c	1	Caenorhabditis elegans Protein MDT-26, isoform b.	C25H3.6a;T24H10.1	2	Caenorhabditis elegans Protein MDT-26, isoform b. ;Caenorhabditis elegans Protein T24H10.1 (T24H10.1) mRNA, complete cds.	n	link	link	140.836	1.5e-90	y;y	50	0	50	n			PF08711.7;PF03730.10;PF05663.7	TFIIS helical bundle-like domain;Ku70/Ku80 C-terminal arm;Protein of unknown function (DUF809)	no;heterotypic;no	3
Cel	1301_2	C32D5.8a;T28A11.13	2	Caenorhabditis elegans Protein C32D5.8, isoform b. ;Caenorhabditis elegans Protein T28A11.13 (T28A11.13) mRNA, complete cds.	F17B5.1a;T05F1.11;C14B1.1.1;F56G4.5;Y47H9C.5a;C07A12.4a.1;F35G2.1a.1;H06O01.1.1;Y55F3AR.2;T10H10.2;Y54E10A.3;F47B7.2b;D1022.7a.1	13	Caenorhabditis elegans Protein F17B5.1, isoform a (F17B5.1) mRNA, complete cds. ;Caenorhabditis elegans Protein T05F1.11 (T05F1.11) mRNA, complete cds. ;Caenorhabditis elegans Protein PDI-1 (pdi-1) mRNA, complete cds. ;Caenorhabditis elegans Protein PNG-1 (png-1) mRNA, complete cds. ;Caenorhabditis elegans Protein DNJ-27, isoform a (dnj-27) mRNA, complete cds. ;Caenorhabditis elegans Protein PDI-…	n	link	link	223.022	6.2e-40	n	23.3333	33.3333	43.3333	n			PF13905.2;PF00085.16;PF13899.2;PF08534.6;PF13098.2;PF14595.2;PF00578.17	Thioredoxin-like;Thioredoxin;Thioredoxin-like;Redoxin;Thioredoxin-like domain;Thioredoxin;AhpC/TSA family	homotypic;homotypic;homotypic;homotypic;homotypic;no;homotypic	7
Cel	1371_2	C50E3.1;C50E3.3	2	Caenorhabditis elegans Protein CLEC-214 (clec-214) mRNA, complete cds. ;Caenorhabditis elegans Protein CLEC-213 (clec-213) mRNA, complete cds.	C50E3.14;W10G11.6;Y116A8A.8;W10G11.7;Y25C1A.4;C42D4.11;F47G4.1;ZC15.2;Y71A12B.6;Y71A12B.5;F08D12.4a;W09G10.6;C49A1.9;W10G11.5;K04H8.1;R10D12.5;R02F11.10;Y25C1A.3;F22B3.10a;F36G9.11;M199.6;F38C2.6;M199.7;F22B3.7;Y116A8C.21	25	Caenorhabditis elegans Protein CLEC-215 (clec-215) mRNA, complete cds. ;Caenorhabditis elegans Protein CLEC-128 (clec-128) mRNA, complete cds. ;Caenorhabditis elegans Protein CLEC-194 (clec-194) mRNA, complete cds. ;Caenorhabditis elegans Protein CLEC-131 (clec-131) mRNA, complete cds. ;Caenorhabditis elegans Protein CLEC-121 (clec-121) mRNA, complete cds. ;Caenorhabditis elegans Protein CLEC-179…	n	link	link	269.095	2.6e-26	n	2.94118	60.2941	36.7647	n			PF00059.17	Lectin C-type domain	homotypic	1
Cel	1397_2	D2062.4a;D2062.4b	1	Caenorhabditis elegans Protein D2062.4, isoform b (D2062.4) mRNA, complete cds.	F53F4.9a	1	Caenorhabditis elegans Protein SRD-11, isoform a.	n	link	link	-13.8931	7.1e-06	n	50	25	25	n			no_domain	no_domain		0
Cel	1412_2	F02E11.4;Y110A2AL.10	2	Caenorhabditis elegans Protein Y110A2AL.10 (Y110A2AL.10) mRNA, complete cds. ;Caenorhabditis elegans Protein F02E11.4 (F02E11.4) mRNA, complete cds.	Y32B12C.1	1	Caenorhabditis elegans Protein Y32B12C.1 (Y32B12C.1) mRNA, complete cds.	n	link	link	122.446	2.4e-08	n	40	40	20	n			PF01713.17;PF06144.9;PF01093.13	Smr domain;DNA polymerase III, delta subunit;Clusterin	homotypic;homotypic;no	3
Cel	1445_2	F13H8.12a;F13H8.12b	1	Caenorhabditis elegans Protein F13H8.12, isoform b.	F36H12.3;F36D3.4;F21H7.5	3	Caenorhabditis elegans Protein F36H12.3 (F36H12.3) mRNA, complete cds. ;Caenorhabditis elegans Protein F36D3.4 (F36D3.4) mRNA, complete cds. ;Caenorhabditis elegans Protein F21H7.5 (F21H7.5) mRNA, complete cds.	n	link	link	132.896	1.6e-05	n	89.7436	2.5641	7.69231	n			PF00635.22	MSP (Major sperm protein) domain	homotypic	1
Cel	1459_2	F16G10.1;F16G10.7	2	Caenorhabditis elegans Protein F16G10.1 (F16G10.1) mRNA, complete cds. ;Caenorhabditis elegans Protein F16G10.7 (F16G10.7) mRNA, complete cds.	F43C11.11;T10D4.11;T10D4.1	3	Caenorhabditis elegans Protein F43C11.11 (F43C11.11) mRNA, complete cds. ;Protein T10D4.11 ;Caenorhabditis elegans Protein T10D4.1 (T10D4.1) mRNA, complete cds.	n	link	link	301.517	4.3e-33	n	5.26316	86.8421	7.89474	n			PF02343.12	TRA-1 regulated protein R03H10.4	no	1
Cel	1483_5	ZC239.3;ZC239.13a;ZC239.13b;F22E5.12;ZC239.17	4	Caenorhabditis elegans Protein ZC239.17 (ZC239.17) mRNA, complete cds. ;Caenorhabditis elegans Protein ZC239.13, isoform b. ;Caenorhabditis elegans Protein ZC239.3 (ZC239.3) mRNA, complete cds. ;Caenorhabditis elegans Protein F22E5.12 (F22E5.12) mRNA, complete cds.	F22E5.8;ZC239.6.1;F22E5.11;T05E12.3;C52B11.2;K05F6.6;T23G5.3;T23B12.6;VM106R.1;R07A4.1;Y73B6BL.19;R186.5;C50C3.8;F14F11.1h;F40B1.1;R52.1;ZK1321.2b;Y48A6B.6b;C08C3.2;F12F3.1c;F59H6.10;Y55F3C.3c;F59H6.11;C05A2.1;F52C6.10	25	Caenorhabditis elegans Protein F22E5.8 (F22E5.8) mRNA, complete cds. ;Caenorhabditis elegans Protein ZC239.6 (ZC239.6) mRNA, complete cds. ;Caenorhabditis elegans Protein F22E5.11 (F22E5.11) mRNA, complete cds. ;Caenorhabditis elegans Protein T05E12.3 (T05E12.3) mRNA, complete cds. ;Caenorhabditis elegans Protein TAG-303 (tag-303) mRNA, complete cds. ;Caenorhabditis elegans Protein FBXB-52 (fbxb-…	n	link	link	113.464	2.8e-37	n	10.5263	45.614	43.8596	n			PF02214.18;PF00651.27	BTB/POZ domain;BTB/POZ domain	homotypic;homotypic	2
Cel	1501_3	F26B1.2b;F26B1.2d;F26B1.2e	1	Caenorhabditis elegans Protein F26B1.2, isoform c.	F26B1.2a;ZK418.9a;C36E6.1b;Y59A8B.10a;C12D8.1b;Y119D3B.17;M01A10.1;C08H9.2a;M88.5c;ZK418.8	10	Caenorhabditis elegans Protein F26B1.2, isoform c. ;Caenorhabditis elegans Protein ZK418.9, isoform a. ;Caenorhabditis elegans Protein C36E6.1, isoform b. ;Caenorhabditis elegans Protein Y59A8B.10, isoform a. ;Caenorhabditis elegans Protein C12D8.1, isoform c (C12D8.1) mRNA, complete cds. ;Caenorhabditis elegans Protein PES-4 (pes-4) mRNA, complete cds. ;Caenorhabditis elegans Protein M01A10.1 (M…	n	link	link	151.03	1.3e-51	y;y;y	23.0769	0	76.9231	n			PF00013.25;PF13014.2;PF07650.13;PF13083.2	KH domain;KH domain;KH domain;KH domain	homotypic;no;heterotypic;homotypic	4	light_blue	some_metazoa	GO:0009792;GO:0005515;GO:0045132;GO:0006974;GO:0007126;GO:0003723
Cel	1512_2	F28E10.1e;F28E10.1g	1	Caenorhabditis elegans Protein F28E10.1, isoform d.	F28E10.1j	1	Caenorhabditis elegans Protein F28E10.1, isoform d.	n	link	link	499.028	3.5e-86	y;y	75	0	25	n			no_domain	no_domain		0
Cel	1521_5	Y46H3C.7;F29G9.1;Y49E10.30;F46C3.7;Y13C8A.1	5	Caenorhabditis elegans Protein Y13C8A.1 (Y13C8A.1) mRNA, complete cds. ;Caenorhabditis elegans Protein Y49E10.30 (Y49E10.30) mRNA, complete cds. ;Caenorhabditis elegans Protein F29G9.1 (F29G9.1) mRNA, complete cds. ;Caenorhabditis elegans Protein F46C3.7 (F46C3.7) mRNA, complete cds. ;Caenorhabditis elegans Protein Y46H3C.7 (Y46H3C.7) mRNA, complete cds.	H37A05.4a	1	Caenorhabditis elegans Protein H37A05.4 (H37A05.4) mRNA, complete cds.	n	link	link	25.7151	1.2e-06	n	62.5	25	12.5	n			no_domain	no_domain		0
Cel	1541_3	F52C6.6;F36H5.2a.1;F36H5.14	3	Caenorhabditis elegans Protein F36H5.14 (F36H5.14) mRNA, complete cds. ;Caenorhabditis elegans Protein MATH-27, isoform b. ;Caenorhabditis elegans Protein MATH-31 (math-31) mRNA, complete cds.	F36H5.1;C08F1.5b;T16A1.1a;F36H5.3b;C46F9.2;ZK250.7;Y16E11A.1;F52C6.5;R52.3;C16C4.13;C46F9.3;C40D2.2;ZK250.8;C46F9.4;C08F1.4a;C40D2.3;R52.9;C46F9.1a;Y51H7BM.1;C40A11.1;C16C4.3;T08E11.4;C16C4.11;C16C4.10;C16C4.5;T08E11.2;T08E11.3;C16C4.4b;C16C4.12;ZK250.6;F59H6.9;ZK250.14;C16C4.15;C16C4.14;F36H5.2c;F59H6.11;F52C6.10;B0047.1b;F52C6.11;F59H6.10;R52.1;F59H6.8;F52C6.8;F40B1.1;T07H3.3;C08F1.1;Y49F6C.3;C…	65	Caenorhabditis elegans Protein MATH-26 (math-26) mRNA, complete cds. ;Caenorhabditis elegans Protein MATH-4, isoform a (math-4) mRNA, complete cds. ;Caenorhabditis elegans Protein MATH-42, isoform b (math-42) mRNA, complete cds. ;Caenorhabditis elegans Protein MATH-28, isoform b. ;Caenorhabditis elegans Protein MATH-23 (math-23) mRNA, complete cds. ;Caenorhabditis elegans Protein MATH-49 (math-49…	n	link	link	348.049	8.9e-46	y	7.89474	6.57895	85.5263	n			PF00917.22	MATH domain	homotypic	1
Cel	1610_2	F52D2.8a;T12B5.6a	2	Caenorhabditis elegans Protein FBXA-55, isoform b. ;Caenorhabditis elegans Protein FBXA-46, isoform b.	F52D2.8b;T12B5.6b;T12B5.10;F07G6.7;T12B5.1;T12B5.8;T12B5.11;Y119D3B.7;Y54F10BM.7;Y22D7AR.11;C39B5.4;F09C6.2;Y82E9BL.7;Y54F10BM.15;Y119D3B.8;F54B8.3;F52D2.1;Y59E1A.1;T13F3.5;Y54F10BM.11;C39B5.9;ZC47.14;ZC47.4;ZC47.6;T20H9.1;C17B7.11;T12B5.4;T08E11.7;Y82E9BL.11;T20H9.2;Y54F10BM.5;Y82E9BL.10;Y119D3A.3;C39B5.3;Y82E9BL.8;Y82E9BR.12;ZC47.3;T28A11.21;T12B5.2;Y82E9BL.15;Y54F10BL.1;T12B5.3;Y119D3A.2;ZC47.…	150	Caenorhabditis elegans Protein FBXA-46, isoform b. ;Caenorhabditis elegans Protein FBXA-55, isoform b. ;Caenorhabditis elegans Protein FBXA-60 (fbxa-60) mRNA, complete cds. ;Caenorhabditis elegans Protein FBXA-53 (fbxa-53) mRNA, complete cds. ;Caenorhabditis elegans Protein FBXA-51 (fbxa-51) mRNA, complete cds. ;Caenorhabditis elegans Protein FBXA-59 (fbxa-59) mRNA, complete cds. ;Caenorhabditis …	n	link	link	162.61	2.7e-53	y;y	1.82927	6.70732	91.4634	n			PF00646.29;PF12937.3	F-box domain;F-box-like	heterotypic;homotypic	2
Cel	1621_3	F54A5.3b;F54A5.3c;F54A5.3d	1	Caenorhabditis elegans Protein SHC-1, isoform a.	F54A5.3a	1	Caenorhabditis elegans Protein SHC-1, isoform a.	n	link	link	278.805	7.2e-51	y;y;y	75	0	25	n			no_domain	no_domain		0	light_blue	some_metazoa	GO:0005634;GO:0005737;GO:0034976;GO:0010038;GO:0031434;GO:0033674;GO:0005515
Cel	1649_2	ZC196.9b;F58F6.5	2	Caenorhabditis elegans Protein ZC196.9, isoform a (ZC196.9) mRNA, complete cds. ;Caenorhabditis elegans Protein F58F6.5 (F58F6.5) mRNA, complete cds.	ZC196.9a;F58F6.6;F54E2.5;Y51A2B.2;C34B4.5;F57B1.1;F57B1.9a;T09E8.4;ZC196.8;F57B1.8a	10	Caenorhabditis elegans Protein ZC196.9, isoform a (ZC196.9) mRNA, complete cds. ;Caenorhabditis elegans Protein F58F6.6 (F58F6.6) mRNA, complete cds. ;Caenorhabditis elegans Protein F54E2.5 (F54E2.5) mRNA, complete cds. ;Caenorhabditis elegans Protein Y51A2B.2 (Y51A2B.2) mRNA, complete cds. ;Caenorhabditis elegans Protein C34B4.5 (C34B4.5) mRNA, complete cds. ;Caenorhabditis elegans Protein F57B1…	n	link	link	239.16	1.5e-67	y	16.6667	0	83.3333	n			PF04789.11	Protein of unknown function (DUF621)	no	1
Cel	1667_2	H23N18.5;W07G4.7	2	Caenorhabditis elegans Protein W07G4.7 (W07G4.7) mRNA, complete cds. ;Caenorhabditis elegans Protein H23N18.5 (H23N18.5) mRNA, complete cds.	C31H1.5;F35C11.5;C44H9.5;F15B9.6	4	Caenorhabditis elegans Protein C31H1.5 (C31H1.5) mRNA, complete cds. ;Caenorhabditis elegans Protein F35C11.5 (F35C11.5) mRNA, complete cds. ;Caenorhabditis elegans Protein C44H9.5 (C44H9.5) mRNA, complete cds. ;Caenorhabditis elegans Protein F15B9.6 (F15B9.6) mRNA, complete cds.	n	link	link	211.703	7.9e-12	n	30	30	40	n			PF06951.7	Group XII secretory phospholipase A2 precursor (PLA2G12)	no	1
Cel	1671_2	K01A2.3;K01A2.8c	2	Caenorhabditis elegans Protein MPS-2, isoform d. ;Caenorhabditis elegans Protein K01A2.3 (K01A2.3) mRNA, complete cds.	K01A2.4	1	Caenorhabditis elegans Protein K01A2.4 (K01A2.4) mRNA, complete cds.	n	link	link	509.833	5.5e-65	n	33.3333	50	16.6667	n			PF10864.4	Protein of unknown function (DUF2663)	no	1
Cel	1687_3	T21H3.1b;K03H6.2b;Y54G2A.45c	3	Caenorhabditis elegans Protein K03H6.2 (K03H6.2) mRNA, complete cds. ;Caenorhabditis elegans Protein T21H3.1, isoform a. ;Caenorhabditis elegans Protein Y54G2A.45 (Y54G2A.45) mRNA, complete cds.	T21H3.1a.1;K03H6.2a;Y54G2A.45a;Y49E10.18;C39B5.14.1;Y49E10.16a;Y51H4A.5;F25A2.1;F28H7.3;B0035.13;T10B5.7;F58B6.1;Y49E10.25;C40H1.7;C40H1.9;C40H1.8.1;F46G10.4;T08B1.4b;Y46H3A.5;K08B12.1;ZK262.3;ZK262.2;Y110A7A.7;Y51A2B.4;H41C03.2;K11E4.1	26	Caenorhabditis elegans Protein T21H3.1, isoform a. ;Caenorhabditis elegans Protein K03H6.2 (K03H6.2) mRNA, complete cds. ;Caenorhabditis elegans Protein Y54G2A.45 (Y54G2A.45) mRNA, complete cds. ;Caenorhabditis elegans Protein Y49E10.18 (Y49E10.18) mRNA, complete cds. ;Caenorhabditis elegans Protein C39B5.14 (C39B5.14) mRNA, complete cds. ;Caenorhabditis elegans Protein Y49E10.16, isoform a. ;Cae…	n	link	link	333.351	1.7e-78	y;y;y	9.67742	6.45161	83.871	n			PF12695.3;PF12697.3;PF07819.9	Alpha/beta hydrolase family;Alpha/beta hydrolase family;PGAP1-like protein	homotypic;homotypic;no	3
Cel	1695_2	D1086.19;K07B1.6c	2	Caenorhabditis elegans Protein D1086.19 (D1086.19) mRNA, complete cds. ;Caenorhabditis elegans Protein TOS-1, isoform c.	C17A2.8	1	Caenorhabditis elegans Protein NHR-72 (nhr-72) mRNA, complete cds.	n	link	link	110.467	2.5e-05	n	60	20	20	n			no_domain	no_domain		0				0		100	Miscellaneous
Cel	1768_3	R12E2.7.1;R12E2.15.1;R12E2.14	3	Caenorhabditis elegans Protein R12E2.14 (R12E2.14) mRNA, complete cds. ;Caenorhabditis elegans Protein R12E2.15 (R12E2.15) mRNA, complete cds. ;Caenorhabditis elegans Protein R12E2.7 (R12E2.7) mRNA, complete cds.	ZK180.6a;ZK180.5a	2	Caenorhabditis elegans Protein ZK180.6 (ZK180.6) mRNA, complete cds. ;Caenorhabditis elegans Protein ZK180.5, isoform a (ZK180.5) mRNA, complete cds.	n	link	link	225.963	1.5e-12	n	84.6154	0	15.3846	y	R12E2.15.1	ZK180.5a	no_domain	no_domain		0
Cel	1780_2	T02H6.6;W07E6.5a	2	Caenorhabditis elegans Protein T02H6.6 (T02H6.6) mRNA, complete cds. ;Protein W07E6.5	F21D9.2	1	Caenorhabditis elegans Protein F21D9.2 (F21D9.2) mRNA, complete cds.	n	link	link	141.37	3.9e-16	n	50	25	25	n			no_domain	no_domain		0
Cel	1790_2	F56H9.8a;T05C1.5	2	Caenorhabditis elegans Protein F56H9.8, isoform b. ;Caenorhabditis elegans Protein T05C1.5 (T05C1.5) mRNA, complete cds.	C46H11.8;Y45F3A.8;C34D4.9;F54E4.4;C03G6.13;F35E8.7;4R79.1a;T04G9.2;C07D10.4;F35E8.1;Y47G6A.19a;T05B4.10	12	Caenorhabditis elegans Protein PHAT-1 (phat-1) mRNA, complete cds. ;Caenorhabditis elegans Protein Y45F3A.8 (Y45F3A.8) mRNA, complete cds. ;Caenorhabditis elegans Protein NAS-8 (nas-8) mRNA, complete cds. ;Caenorhabditis elegans Protein F54E4.4 (F54E4.4) mRNA, complete cds. ;Protein TAG-293 ;Caenorhabditis elegans Protein F35E8.7 (F35E8.7) mRNA, complete cds. ;Caenorhabditis elegans Protein NAS-6…	n	link	link	148.89	9.5e-08	n	21.7391	52.1739	26.087	n			PF01549.20;PF00642.20	ShK domain-like;Zinc finger C-x8-C-x5-C-x3-H type (and similar)	no;heterotypic	2
Cel	1834_2	W03D8.3;W01B11.1	2	Caenorhabditis elegans Protein W01B11.1 (W01B11.1) mRNA, complete cds. ;Caenorhabditis elegans Protein W03D8.3 (W03D8.3) mRNA, complete cds.	Y47D3A.29b	1	Caenorhabditis elegans Protein Y47D3A.29, isoform b (Y47D3A.29) mRNA, complete cds.	n	link	link	102.951	0.0018	n	75	0	25	n			no_domain	no_domain		0
Cel	1843_2	W02F12.4b;W02F12.4c	1	Caenorhabditis elegans Protein W02F12.4, isoform d.	W02F12.4d;Y41D4B.16	2	Caenorhabditis elegans Protein W02F12.4, isoform d. ;Caenorhabditis elegans Protein HPO-6 (hpo-6) mRNA, complete cds.	n	link	link	350.231	5.9e-73	y;y	50	0	50	n			no_domain	no_domain		0
Cel	1847_2	Y48G1C.13;W03F11.1b	2	Caenorhabditis elegans Protein Y48G1C.13 (Y48G1C.13) mRNA, complete cds. ;Caenorhabditis elegans Protein W03F11.1 (W03F11.1) mRNA, complete cds.	H02I12.1;C04F6.3	2	Caenorhabditis elegans Protein CBD-1 (cbd-1) mRNA, complete cds. ;Caenorhabditis elegans Protein CHT-1 (cht-1) mRNA, complete cds.	n	link	link	153.145	2.4e-07	n	40	20	40	n			PF01607.20	Chitin binding Peritrophin-A domain	no	1
Cel	1867_3	C24H12.18;Y40A1A.2;W10D9.1	3	Protein C24H12.18 ;Protein W10D9.1 ;Caenorhabditis elegans Protein Y40A1A.2 (Y40A1A.2) mRNA, complete cds.	C24H12.1;T04B8.2;C52A10.3;T02G6.5c;Y47H10A.2;F19C7.3;Y39A1A.16;F21D9.1;C53A3.1;T04D1.2;F22G12.3;C14E2.11;C46C11.4;Y43B11AL.1;T02H6.5;F34D6.1;F54H12.5;Y46G5A.7;F35E2.2;F35E2.8;Y46G5A.39;F58E1.3;T02G6.11	23	Caenorhabditis elegans Protein C24H12.1 (C24H12.1) mRNA, complete cds. ;Caenorhabditis elegans Protein T04B8.2 (T04B8.2) mRNA, complete cds. ;Caenorhabditis elegans Protein C52A10.3 (C52A10.3) mRNA, complete cds. ;Caenorhabditis elegans Protein T02G6.5, isoform c. ;Caenorhabditis elegans Protein Y47H10A.2 (Y47H10A.2) mRNA, complete cds. ;Caenorhabditis elegans Protein F19C7.3 (F19C7.3) mRNA, comp…	n	link	link	185.353	1.7e-35	n	12.5	15.625	71.875	n			PF00646.29	F-box domain	heterotypic	1
Cel	1889_2	T07H3.7;Y27F2A.9	2	Caenorhabditis elegans Protein Y27F2A.9 (Y27F2A.9) mRNA, complete cds. ;Caenorhabditis elegans Protein T07H3.7 (T07H3.7) mRNA, complete cds.	F43C11.11;F22E5.3;Y68A4A.10b;C15B12.1	4	Caenorhabditis elegans Protein F43C11.11 (F43C11.11) mRNA, complete cds. ;Caenorhabditis elegans Protein GCY-21 (gcy-21) mRNA, complete cds. ;Caenorhabditis elegans Protein Y68A4A.10, isoform b (Y68A4A.10) mRNA, complete cds. ;Caenorhabditis elegans Protein C15B12.1 (C15B12.1) mRNA, complete cds.	n	link	link	164.322	1.3e-15	n	9.09091	78.7879	12.1212	n			no_domain	no_domain		0
Cel	1895_3	Y34D9A.6;ZK121.1a;C07G1.8	3	Caenorhabditis elegans Protein GLRX-21, isoform a. ;Caenorhabditis elegans Protein GLRX-22 (glrx-22) mRNA, complete cds. ;Caenorhabditis elegans Protein GLRX-10 (glrx-10) mRNA, complete cds.	Y45F10A.7a;DY3.5;D2063.3a;C06G3.7a;LLC1.3a;R11A8.5	6	Caenorhabditis elegans Protein Y45F10A.7, isoform a. ;Caenorhabditis elegans Protein PQN-26 (pqn-26) mRNA, complete cds. ;Caenorhabditis elegans Protein GLRX-3, isoform b. ;Thioredoxin reductase 1 ;Caenorhabditis elegans Protein DLD-1, isoform a. ;Caenorhabditis elegans Protein R11A8.5 (R11A8.5) mRNA, complete cds.	n	link	link	223.766	4e-08	n	26.6667	33.3333	40	n			PF00462.20;PF02852.18;PF13417.2;PF02798.16;PF13409.2	Glutaredoxin;Pyridine nucleotide-disulphide oxidoreductase, dimerisation domain;Glutathione S-transferase, N-terminal domain;Glutathione S-transferase, N-terminal domain;Glutathione S-transferase, N-terminal domain	homotypic;homotypic;homotypic;homotypic;homotypic	5
Cel	1898_2	Y34F4.6a;Y34F4.1a	2	Caenorhabditis elegans Protein Y34F4.1, isoform a (Y34F4.1) mRNA, complete cds. ;Caenorhabditis elegans Protein Y34F4.6, isoform b.	Y34F4.4	1	Caenorhabditis elegans Protein Y34F4.4 (Y34F4.4) mRNA, complete cds.	n	link	link	128.541	1.6e-05	n	25	62.5	12.5	n			PF06653.7	Tight junction protein, Claudin-like	no	1
Cel	1907_3	Y55F3AM.7c;Y55F3AM.7d;Y37E11B.1a.1	2	Caenorhabditis elegans Protein Y37E11B.1, isoform b. ;Caenorhabditis elegans Protein EGRH-2 (egrh-2) mRNA, complete cds.	Y55F3AM.7b;C27C12.2;Y55F3AM.14;F45B8.4;F25D7.3a;C55B7.12b;Y54E10BR.8;C27A12.2;Y48G8AL.10a;Y94H6A.11a;F15C11.1;F47E1.3;W03C9.4a;F28F9.1;F35H8.3;C27A12.3;ZK337.2;F53F8.1;F54H5.4b;F56F11.3.1;C47C12.3b;R53.3a;F43G9.11;Y47D3A.6a;ZC328.2;Y40B1A.4;M163.2;M03D4.4a;C34H3.2;R11E3.6a;K11D2.4a;T27B1.2;ZK616.10a;F57C9.4b;Y56A3A.28;Y5F2A.4;F49H12.1a;R08E3.4b;F56D1.1;F52F12.4;F12E12.5;F34D10.5;F39B2.1;ZK867.1c;…	86	Caenorhabditis elegans Protein EGRH-2 (egrh-2) mRNA, complete cds. ;Caenorhabditis elegans Protein EGRH-1 (egrh-1) mRNA, complete cds. ;Caenorhabditis elegans Protein Y55F3AM.14 (Y55F3AM.14) mRNA, complete cds. ;Caenorhabditis elegans Protein PAG-3 (pag-3) mRNA, complete cds. ;Caenorhabditis elegans Protein BLMP-1, isoform a (blmp-1) mRNA, complete cds. ;Caenorhabditis elegans Protein CHE-1, isof…	n	link	link	320.144	8e-72	y;y	3.73832	15.8879	80.3738	n			PF13465.2;PF00096.22;PF13894.2;PF12171.4;PF12874.3;PF13912.2;PF05605.8;PF04216.8;PF09723.6;PF16278.1;PF13913.2	Zinc-finger double domain;Zinc finger, C2H2 type;C2H2-type zinc finger;Zinc-finger double-stranded RNA-binding;Zinc-finger of C2H2 type;C2H2-type zinc finger;Drought induced 19 protein (Di19), zinc-binding;Protein involved in formate dehydrogenase formation;Zinc ribbon domain;C2HE / C2H2 / C2HC zinc-binding finger;zinc-finger of a C2HC-type	homotypic;homotypic;no;no;no;heterotypic;no;homotypic;no;no;no	11				66.6667	zf-C2H2	68.6047	zf-C2H2;ZBTB
Cel	1921_2	Y39D8A.1b;Y39D8A.1c	1	Caenorhabditis elegans Protein Y39D8A.1, isoform d.	Y39D8A.1d;B0554.5;ZK6.6b;Y39B6A.27;B0554.7;Y39B6A.29a;ZK6.8;Y11D7A.3a;Y37A1A.2;F36G9.3a;M153.2;F31D5.2.1;Y52E8A.6;C27C12.4;Y52E8A.4;C08D8.1;F31D5.1	17	Caenorhabditis elegans Protein Y39D8A.1, isoform d. ;Caenorhabditis elegans Protein B0554.5 (B0554.5) mRNA, complete cds. ;Caenorhabditis elegans Protein ZK6.6, isoform b. ;Caenorhabditis elegans Protein Y39B6A.27 (Y39B6A.27) mRNA, complete cds. ;Caenorhabditis elegans Protein B0554.7 (B0554.7) mRNA, complete cds. ;Caenorhabditis elegans Protein Y39B6A.29, isoform a. ;Caenorhabditis elegans Prote…	n	link	link	485.332	8.6e-81	y;y	10.5263	0	89.4737	n			PF05978.12	Ion channel regulatory protein UNC-93	no	1
Cel	1978_3	Y57E12B.1;Y57E12B.10;Y57E12B.11	3	Caenorhabditis elegans Protein Y57E12B.1 (Y57E12B.1) mRNA, complete cds. ;Caenorhabditis elegans Protein Y57E12B.10 (Y57E12B.10) mRNA, complete cds. ;Protein Y57E12B.11	K04F1.13	1	Caenorhabditis elegans Protein IRLD-44 (irld-44) mRNA, complete cds.	n	link	link	27.0961	3.8e-05	n	80	0	20	n			no_domain	no_domain		0
Cel	2020_2	Y73B3A.12;Y73C8B.5a	2	Caenorhabditis elegans Protein Y73C8B.5, isoform b. ;Caenorhabditis elegans Protein CAL-6 (cal-6) mRNA, complete cds.	T27C10.4;M03F4.7a;Y48B6A.6a.1;C56A3.6a.1;K01A2.11d;C56C10.9;T25G3.4;F54G8.2;K02F3.2b;F08B6.3;K11C4.5c;C06G1.5b;F55A11.4a;K10B3.10b;Y67H2A.4a;F17E5.2;F25B3.3a	17	Caenorhabditis elegans Protein BATH-25 (bath-25) mRNA, complete cds. ;Caenorhabditis elegans Protein CALU-1, isoform a. ;Caenorhabditis elegans Protein EFHD-1, isoform a. ;Caenorhabditis elegans Protein C56A3.6, isoform d (C56A3.6) mRNA, complete cds. ;Caenorhabditis elegans Protein CBN-1, isoform c (cbn-1) mRNA, complete cds. ;Caenorhabditis elegans Protein C56C10.9 (C56C10.9) mRNA, complete cds…	n	link	link	204.973	3.7e-30	n	8.47458	62.7119	28.8136	n			PF00036.28;PF13499.2;PF13202.2;PF13405.2;PF13833.2;PF10591.5;PF04275.10	EF hand;EF-hand domain pair;EF hand;EF-hand domain;EF-hand domain pair;Secreted protein acidic and rich in cysteine Ca binding region;Phosphomevalonate kinase	homotypic;homotypic;homotypic;homotypic;homotypic;heterotypic;no	7
Cel	2071_2	ZC190.10a;ZC190.10b	1	Caenorhabditis elegans Protein ZC190.10, isoform b.	Y23H5A.7a;F59B1.10	2	Caenorhabditis elegans Protein CARS-1, isoform a (cars-1) mRNA, complete cds. ;Caenorhabditis elegans Protein F59B1.10 (F59B1.10) mRNA, complete cds.	n	link	link	137.466	9.8e-19	n	50	0	50	n			no_domain	no_domain		0
Cel	2087_4	T28A8.8a;ZK380.5;ZK402.2;ZK402.3	4	Caenorhabditis elegans Protein T28A8.8, isoform a (T28A8.8) mRNA, complete cds. ;Caenorhabditis elegans Protein ZK402.2 (ZK402.2) mRNA, complete cds. ;Caenorhabditis elegans Protein ZK402.3 (ZK402.3) mRNA, complete cds. ;Caenorhabditis elegans Protein ZK380.5 (ZK380.5) mRNA, complete cds.	CD4.8;ZK402.5;Y57A10A.7;T28A8.6;B0205.1a;T28A8.3.1;Y57A10A.4;T28A8.4;B0212.3;M57.1;Y57A10A.5;Y45F10C.1;Y57A10A.8;Y73B3B.1;B0205.9;R05D7.2;Y57A10A.2;C47E8.8a;Y57A10A.1;Y43F11A.5	20	Caenorhabditis elegans Protein CD4.8 (CD4.8) mRNA, complete cds. ;Caenorhabditis elegans Protein ZK402.5 (ZK402.5) mRNA, complete cds. ;Caenorhabditis elegans Protein Y57A10A.7 (Y57A10A.7) mRNA, complete cds. ;Caenorhabditis elegans Protein T28A8.6 (T28A8.6) mRNA, complete cds. ;Protein B0205.1, isoform b ;Caenorhabditis elegans Protein T28A8.3 (T28A8.3) mRNA, complete cds. ;Caenorhabditis elegan…	n	link	link	306.394	5.1e-58	n	15.3846	7.69231	76.9231	n			PF04435.14	Domain of unknown function (DUF545)	no	1
Cel	2125_2	F40F12.9a.1;F40F12.9b	1	Caenorhabditis elegans Protein F40F12.9, isoform a.	C55B7.1;T21G5.3;F07E5.5;T12F5.3.1;K02F6.1;B0414.6;F54G2.2;F49F1.8	8	Caenorhabditis elegans Protein GLH-2 (glh-2) mRNA, complete cds. ;Caenorhabditis elegans Protein GLH-1 (glh-1) mRNA, complete cds. ;Caenorhabditis elegans Protein F07E5.5 (F07E5.5) mRNA, complete cds. ;Caenorhabditis elegans Protein GLH-4 (glh-4) mRNA, complete cds. ;Caenorhabditis elegans Protein K02F6.1 (K02F6.1) mRNA, complete cds. ;Caenorhabditis elegans Protein GLH-3 (glh-3) mRNA, complete c…	n	link	link	207.356	9.7e-09	n	33.3333	28.5714	38.0952	n			PF00098.19;PF14392.2	Zinc knuckle;Zinc knuckle	homotypic;no	2
Cel	2137_4	Y60C6A.2;C54F6.15;C54F6.18;C54F6.17	4	Caenorhabditis elegans Protein C54F6.17 (C54F6.17) mRNA, complete cds. ;Caenorhabditis elegans Protein Y60C6A.2 (Y60C6A.2) mRNA, complete cds. ;Caenorhabditis elegans Protein C54F6.18 (C54F6.18) mRNA, complete cds. ;Caenorhabditis elegans Protein C54F6.15 (C54F6.15) mRNA, complete cds.	Y60C6A.1;M199.7;R151.1	3	Caenorhabditis elegans Protein Y60C6A.1 (Y60C6A.1) mRNA, complete cds. ;Caenorhabditis elegans Protein M199.7 (M199.7) mRNA, complete cds. ;Caenorhabditis elegans Protein R151.1 (R151.1) mRNA, complete cds.	n	link	link	293.422	1.4e-34	n	55.5556	11.1111	33.3333	n			PF08277.8	PAN-like domain	no	1
Cel	2145_3	W04G3.13;W04G3.12;W04G3.10	3	Caenorhabditis elegans Protein W04G3.10 (W04G3.10) mRNA, complete cds. ;Caenorhabditis elegans Protein W04G3.13 (W04G3.13) mRNA, complete cds. ;Caenorhabditis elegans Protein W04G3.12 (W04G3.12) mRNA, complete cds.	C31H1.5	1	Caenorhabditis elegans Protein C31H1.5 (C31H1.5) mRNA, complete cds.	n	link	link	89.6864	2.9e-07	n	50	37.5	12.5	n			PF06951.7	Group XII secretory phospholipase A2 precursor (PLA2G12)	no	1
Cel	2186_2	C25F9.10b;Y43F8B.24	2	Caenorhabditis elegans Protein C25F9.10, isoform b (C25F9.10) mRNA, complete cds. ;Caenorhabditis elegans Protein Y43F8B.24 (Y43F8B.24) mRNA, complete cds.	C25F9.5.1;M04C3.1c;ZK1320.11b;Y43F8B.14;C25F9.4	5	Caenorhabditis elegans Protein C25F9.5 (C25F9.5) mRNA, complete cds. ;Caenorhabditis elegans Protein M04C3.1, isoform a (M04C3.1) mRNA, complete cds. ;Caenorhabditis elegans Protein ZK1320.11, isoform b. ;Caenorhabditis elegans Protein Y43F8B.14 (Y43F8B.14) mRNA, complete cds. ;Caenorhabditis elegans Protein C25F9.4 (C25F9.4) mRNA, complete cds.	n	link	link	273.282	9.2e-57	n	18.75	50	31.25	n			no_domain	no_domain		0
Cel	2194_2	F42G2.7a;F42G2.7b.1	1	Caenorhabditis elegans Protein F42G2.7, isoform a.	ZK550.5;ZK550.6	2	Caenorhabditis elegans Protein ZK550.5 (ZK550.5) mRNA, complete cds. ;Caenorhabditis elegans Protein ZK550.6 (ZK550.6) mRNA, complete cds.	n	link	link	135.67	2.1e-24	n	60	0	40	n			no_domain	no_domain		0
Cel	2245_3	M01D7.9;W02H5.10;W02H5.12	3	Protein M01D7.9 ;Caenorhabditis elegans Protein W02H5.10 (W02H5.10) mRNA, complete cds.	Y102A5C.15;C31B8.16;F47C12.3;M01G12.13;M01G12.1;F07C4.3;F47C12.5;C54E10.4;C17E7.2;F07C4.13;Y73C8C.5;ZK228.5	12	Caenorhabditis elegans Protein SRH-206 (srh-206) mRNA, complete cds. ;Caenorhabditis elegans Protein C31B8.16 (C31B8.16) mRNA, complete cds. ;Caenorhabditis elegans Protein SRH-223 (srh-223) mRNA, complete cds. ;Caenorhabditis elegans Protein SRI-13 (sri-13) mRNA, complete cds. ;Caenorhabditis elegans Protein SRI-14 (sri-14) mRNA, complete cds. ;Caenorhabditis elegans Protein SRD-29 (srd-29) mRNA…	n	link	link	154.176	2.2e-06	n	18.75	6.25	75	n			PF10319.5;PF10326.5	Serpentine type 7TM GPCR chemoreceptor Srj;Serpentine type 7TM GPCR chemoreceptor Str	no;no	2
Cel	2294_2	B0563.9;B0563.10	2	Caenorhabditis elegans Protein B0563.9 (B0563.9) mRNA, complete cds. ;Caenorhabditis elegans Protein B0563.10 (B0563.10) mRNA, complete cds.	T26E3.9	1	Caenorhabditis elegans Protein SRA-25 (sra-25) mRNA, complete cds.	n	link	link	58.7705	2.8e-05	n	75	0	25	n			no_domain	no_domain		0
Cel	2372_3	F11C1.7a;F11C1.7b;F11C1.7c	1	Caenorhabditis elegans Protein F11C1.7, isoform a (F11C1.7) mRNA, complete cds.	C26B9.6	1	Caenorhabditis elegans Protein C26B9.6 (C26B9.6) mRNA, complete cds.	n	link	link	56.5688	3e-05	n	60	20	20	n			PF02825.16;PF04100.8	WWE domain;Vps53-like, N-terminal	homotypic;no	2
Cel	2376_2	T19B10.12;R11G10.4	2	Caenorhabditis elegans Protein T19B10.12 (T19B10.12) mRNA, complete cds. ;Caenorhabditis elegans Protein R11G10.4 (R11G10.4) mRNA, complete cds.	ZK896.6;Y38E10A.5	2	Caenorhabditis elegans Protein CLEC-187 (clec-187) mRNA, complete cds. ;Caenorhabditis elegans Protein CLEC-4 (clec-4) mRNA, complete cds.	n	link	link	72.6832	1.1e-05	n	88.2353	0	11.7647	n			no_domain	no_domain		0
Cel	2461_2	Y57G11C.1144;Y57G11C.1131	2	Caenorhabditis elegans Protein Y57G11C.1131 (Y57G11C.1131) mRNA, complete cds. ;Caenorhabditis elegans Protein Y57G11C.1144 (Y57G11C.1144) mRNA, complete cds.	C50H11.12	1	Caenorhabditis elegans Protein STR-40 (str-40) mRNA, complete cds.	n	link	link	28.6076	0.00023	n	66.6667	0	33.3333	n			no_domain	no_domain		0
Cel	2498_2	Y17G9B.11a;Y17G9B.11b	1	Caenorhabditis elegans Protein Y17G9B.11 (Y17G9B.11) mRNA, complete cds.	E04A4.1	1	Caenorhabditis elegans Protein FBXB-78 (fbxb-78) mRNA, complete cds.	n	link	link	-88.9556	2.1e-08	n	66.6667	0	33.3333	n			PF07735.13	F-box associated	no	1
Cel	2501_2	Y81G3A.6;F44F4.15	2	Caenorhabditis elegans Protein F44F4.15 (F44F4.15) mRNA, complete cds. ;Caenorhabditis elegans Protein Y81G3A.6 (Y81G3A.6) mRNA, complete cds.	Y67A10A.3b	1	Caenorhabditis elegans Protein Y67A10A.3, isoform b (Y67A10A.3) mRNA, complete cds.	n	link	link	100.366	2.7e-05	n	66.6667	0	33.3333	n			no_domain	no_domain		0
Cel	2503_3	H04D03.6a;H04D03.6b;W05F2.8	2	Caenorhabditis elegans Protein H04D03.6, isoform a (H04D03.6) mRNA, complete cds. ;Caenorhabditis elegans Protein W05F2.8 (W05F2.8) mRNA, complete cds.	K01G5.2c	1	Caenorhabditis elegans Protein HPL-2, isoform c.	n	link	link	516.931	1.9e-64	n	75	0	25	n			no_domain	no_domain		0
Cel	2528_2	M02G9.4a;M02G9.4b	1	Caenorhabditis elegans Protein M02G9.4, isoform a.	Y39A3CL.4b	1	Caenorhabditis elegans Protein Y39A3CL.4, isoform b.	n	link	link	86.3983	2.6e-08	n	66.6667	0	33.3333	n			no_domain	no_domain		0
Cel	2629_2	T26G10.8;T26G10.9	2	Caenorhabditis elegans Protein T26G10.9 (T26G10.9) mRNA, complete cds.	Y54E5A.6	1	Caenorhabditis elegans Protein Y54E5A.6 (Y54E5A.6) mRNA, complete cds.	n	link	link	84.5486	4.6e-23	n	66.6667	0	33.3333	n			no_domain	no_domain		0
Cel	2647_2	Y51A2B.16;ZK262.19	2	Caenorhabditis elegans Protein ZK262.19 (ZK262.19) mRNA, complete cds. ;Caenorhabditis elegans Protein Y51A2B.16 (Y51A2B.16) mRNA, complete cds.	F10D2.1	1	Caenorhabditis elegans Protein STR-204 (str-204) mRNA, complete cds.	n	link	link	81.5369	1.2e-05	n	66.6667	0	33.3333	n			no_domain	no_domain		0
Cel	2686_2	R09A8.9;Y13C8A.4	2	Caenorhabditis elegans Protein R09A8.9 (R09A8.9) mRNA, complete cds. ;Caenorhabditis elegans Protein Y13C8A.4 (Y13C8A.4) mRNA, complete cds.	T20F7.7	1	Caenorhabditis elegans Protein ACS-9 (acs-9) mRNA, complete cds.	n	link	link	136.821	2e-11	n	66.6667	0	33.3333	n			no_domain	no_domain		0
Cel	2776_2	F56D6.19;F56D6.20	2	Protein F56D6.19 ;Protein F56D6.20	T19H12.6;F08F3.8;T09B4.2.1	3	Caenorhabditis elegans Protein T19H12.6 (T19H12.6) mRNA, complete cds. ;Caenorhabditis elegans Protein F08F3.8 (F08F3.8) mRNA, complete cds. ;Caenorhabditis elegans Protein T09B4.2 (T09B4.2) mRNA, complete cds.	n	link	link	113.117	5.1e-06	n	42.8571	14.2857	42.8571	n			no_domain	no_domain		0
Cel	5_1	F32A6.4c	1	Caenorhabditis elegans Protein AGS-3, isoform a.	F32A6.4a;F32A6.4b	1	Caenorhabditis elegans Protein AGS-3, isoform a.	n	link	link	386	5e-47	y	33.3333	0	66.6667	n			PF13424.2;PF00515.24;PF13414.2	Tetratricopeptide repeat;Tetratricopeptide repeat;TPR repeat	homotypic;homotypic;homotypic	3	light_blue	some_metazoa	GO:0016020;GO:0009792;GO:0005515;GO:0043547;GO:0005096;GO:0001965;GO:0060259;GO:0008219;GO:0030695
Cel	7_1	F13D12.4b	1	Caenorhabditis elegans Protein ALH-8, isoform a.	F13D12.4a.3;F13D12.4a.2;F13D12.4a.1;C54D1.4	2	Caenorhabditis elegans Protein ALH-8, isoform a. ;Caenorhabditis elegans Protein ALH-10 (alh-10) mRNA, complete cds.	n	link	link	278.59	7e-54	y	20	0	80	n			no_domain	no_domain		0
Cel	9_1	C32C4.2d	1	Caenorhabditis elegans Protein AQP-6, isoform b.	C32C4.2c	1	Caenorhabditis elegans Protein AQP-6, isoform b.	n	link	link	192	3e-22	y	50	0	50	n			no_domain	no_domain		0
Cel	10_1	K07A1.16b	1	Caenorhabditis elegans Protein AQP-9, isoform a.	K07A1.16a;ZK1321.3;ZK525.2	3	Caenorhabditis elegans Protein AQP-9, isoform a. ;Caenorhabditis elegans Protein AQP-10 (aqp-10) mRNA, complete cds. ;Caenorhabditis elegans Protein AQP-11 (aqp-11) mRNA, complete cds.	n	link	link	192.547	3e-40	y	25	0	75	n			no_domain	no_domain		0
Cel	11_1	F01G4.2b.1	1	Caenorhabditis elegans Protein ARD-1 (ard-1) mRNA, complete cds.	F01G4.2a;Y39A1A.11;F53C11.3;F36H9.3;W01C9.4;T05C12.3	6	Caenorhabditis elegans Protein ARD-1 (ard-1) mRNA, complete cds. ;Caenorhabditis elegans Protein DHS-11 (dhs-11) mRNA, complete cds. ;Caenorhabditis elegans Protein F53C11.3 (F53C11.3) mRNA, complete cds. ;Caenorhabditis elegans Protein DHS-13 (dhs-13) mRNA, complete cds. ;Caenorhabditis elegans Protein DECR-1.2 (decr-1.2) mRNA, complete cds. ;Caenorhabditis elegans Protein DECR-1.3 (decr-1.3) mR…	n	link	link	278.541	3e-57	y	22.2222	11.1111	66.6667	n			no_domain	no_domain		0	light_blue	non-vertebrates	GO:0002119;GO:0000003;GO:0040011;GO:0040035;GO:0016491;GO:0008152
Cel	14_1	T19E7.3b	1	Caenorhabditis elegans Protein BEC-1 (bec-1) mRNA, complete cds.	T19E7.3a	1	Caenorhabditis elegans Protein BEC-1 (bec-1) mRNA, complete cds.	n	link	link	608	2e-83	y	50	0	50	n			no_domain	no_domain		0
Cel	17_1	T13F2.8b	1	Caenorhabditis elegans Protein CAV-1, isoform c.	T13F2.8c;C56A3.7d;C56A3.7b;C56A3.7a	2	Caenorhabditis elegans Protein CAV-1, isoform c. ;Caenorhabditis elegans Protein CAV-2, isoform a.	n	link	link	436.657	3e-87	y	14.2857	28.5714	57.1429	n			PF01146.13;PF14898.2	Caveolin;Domain of unknown function (DUF4491)	no;no	2
Cel	20_1	Y41D4B.13b	1	Caenorhabditis elegans Protein CED-2 (ced-2) mRNA, complete cds.	Y41D4B.13a	1	Caenorhabditis elegans Protein CED-2 (ced-2) mRNA, complete cds.	n	link	link	523	3e-71	y	50	25	25	n			PF07653.13;PF14604.2	Variant SH3 domain;Variant SH3 domain	homotypic;homotypic	2	light_blue	some_metazoa	GO:0005886;GO:0007165;GO:0016477;GO:0005515;GO:0006915;GO:0012501;GO:0043652;GO:0005575;GO:0032403;GO:0006909;GO:0005070;GO:0009967;GO:0031532
Cel	21_1	C09G12.8a	1	Caenorhabditis elegans Protein CED-10, isoform a (ced-10) mRNA, complete cds.	Y53G8AR.3b;4R79.2b;4R79.2a;F43D9.2;C33D12.6;C14A11.7	5	Caenorhabditis elegans Protein RAL-1, isoform a (ral-1) mRNA, complete cds. ;Caenorhabditis elegans Protein 4R79.2, isoform a (4R79.2) mRNA, complete cds. ;Caenorhabditis elegans Protein RAB-33 (rab-33) mRNA, complete cds. ;Caenorhabditis elegans Protein TAG-312 (tag-312) mRNA, complete cds. ;Caenorhabditis elegans Protein SSR-2 (ssr-2) mRNA, complete cds.	n	link	link	220.138	8e-12	n	1.66667	88.3333	10	n			PF08477.9;PF01926.19;PF09439.6;PF04670.8	Ras of Complex, Roc, domain of DAPkinase;50S ribosome-binding GTPase;Signal recognition particle receptor beta subunit;Gtr1/RagA G protein conserved region	homotypic;homotypic;homotypic;homotypic	4
Cel	25_1	C06G4.2c	1	Caenorhabditis elegans Protein CLP-1, isoform c (clp-1) mRNA, complete cds.	C06G4.2b.2;C06G4.2b.1;C06G4.2a;C06G4.2d	1	Caenorhabditis elegans Protein CLP-1, isoform c (clp-1) mRNA, complete cds.	n	link	link	451.491	4e-38	y	20	0	80	n			no_domain	no_domain		0
Cel	31_1	Y39A1A.15d	1	Caenorhabditis elegans Protein CNT-2, isoform b.	Y39A1A.15c;Y39A1A.15b;Y39A1A.15a	1	Caenorhabditis elegans Protein CNT-2, isoform b.	n	link	link	564.961	1e-69	y	25	0	75	n			PF12796.3;PF13857.2;PF13606.2;PF00023.26	Ankyrin repeats (3 copies);Ankyrin repeats (many copies);Ankyrin repeat;Ankyrin repeat	homotypic;heterotypic;no;homotypic	4
Cel	32_1	F38B6.5b.1	1	Caenorhabditis elegans Protein COL-172, isoform a.	F38B6.5a;Y11D7A.11;E03G2.4;C52D10.13;M01A12.1;W03G11.1b;F14H12.1;W03G11.1a;C01B12.1;T10E10.7;M199.5b;M199.5a;T21D9.1;F46C8.2;H27M09.4;K04H4.1a;F01G12.5b.2;F01G12.5b.1;F01G12.5a.2;F01G12.5a.1;K09H9.3;M110.1;F57B7.3;E03G2.3;ZK836.1;F27C1.8;C34H4.4a;F54D1.3;F54D1.2;Y57A10A.11;F54D8.1;F54C9.4;R09A8.4;ZK1248.2;F53G12.7b;K04H4.1b;F12F6.9;Y18H1A.13;F53G12.7a;Y51H4A.9;T10E10.6;T07H6.3b.2;T07H6.3b.1;T10E1…	64	Caenorhabditis elegans Protein COL-172, isoform a. ;Caenorhabditis elegans Protein COL-120 (col-120) mRNA, complete cds. ;Caenorhabditis elegans Protein COL-186 (col-186) mRNA, complete cds. ;Caenorhabditis elegans Protein COL-138 (col-138) mRNA, complete cds. ;Caenorhabditis elegans Protein COL-53 (col-53) mRNA, complete cds. ;Caenorhabditis elegans Protein COL-181, isoform a. ;Caenorhabditis el…	n	link	link	385.279	5e-63	y	2.38095	1.19048	96.4286	n			PF01391.14	Collagen triple helix repeat (20 copies)	homotypic	1
Cel	34_1	Y47H9C.6	1	Caenorhabditis elegans Protein CSP-3 (csp-3) mRNA, complete cds.	Y73B6BL.7;Y48E1B.13b;Y48E1B.13a;C48D1.2b;C48D1.2a	3	Caenorhabditis elegans Protein CSP-2 (csp-2) mRNA, complete cds. ;Caenorhabditis elegans Protein CSP-1, isoform a. ;Caenorhabditis elegans Protein CED-3, isoform b (ced-3) mRNA, complete cds.	n	link	link	479.431	2e-74	n	16.6667	0	83.3333	y	Y47H9C.6	C48D1.2a	no_domain	no_domain		0
Cel	39_1	Y116A8C.34b	1	Caenorhabditis elegans Protein CYN-13, isoform a.	Y116A8C.34a.2;Y116A8C.34a.1;Y87G2A.6.2;Y87G2A.6.1;D1009.2a;D1009.2b;F59E10.2;T27D1.1;F39H2.2a;F39H2.2b;Y17G9B.4a	7	Caenorhabditis elegans Protein CYN-13, isoform a. ;Caenorhabditis elegans Protein CYN-15 (cyn-15) mRNA, complete cds. ;Caenorhabditis elegans Protein CYN-8, isoform a (cyn-8) mRNA, complete cds. ;Caenorhabditis elegans Protein CYN-4 (cyn-4) mRNA, complete cds. ;Caenorhabditis elegans Protein CYN-9 (cyn-9) mRNA, complete cds. ;Caenorhabditis elegans Protein SIG-7, isoform a.	n	link	link	285.754	3e-69	y	4.16667	50	45.8333	n			PF02366.14;PF00160.17	Dolichyl-phosphate-mannose-protein mannosyltransferase;Cyclophilin type peptidyl-prolyl cis-trans isomerase/CLD	no;homotypic	2
Cel	44_1	Y113G7A.9b	1	Caenorhabditis elegans Protein DCS-1, isoform b (dcs-1) mRNA, complete cds.	Y113G7A.9a	1	Caenorhabditis elegans Protein DCS-1, isoform b (dcs-1) mRNA, complete cds.	n	link	link	515	3e-67	y	50	0	50	n			PF01230.19	HIT domain	homotypic	1
Cel	47_1	B0035.14b	1	Caenorhabditis elegans Protein DNJ-1, isoform a.	B0035.14a.2;B0035.14a.1	1	Caenorhabditis elegans Protein DNJ-1, isoform a.	n	link	link	249	8e-28	y	33.3333	0	66.6667	n			no_domain	no_domain		0
Cel	48_1	T15H9.7b	1	Caenorhabditis elegans Protein DNJ-20, isoform a.	T15H9.7a;T05C3.5;F54D5.8	3	Caenorhabditis elegans Protein DNJ-20, isoform a. ;Caenorhabditis elegans Protein DNJ-19 (dnj-19) mRNA, complete cds. ;Caenorhabditis elegans Protein DNJ-13 (dnj-13) mRNA, complete cds.	n	link	link	290.268	5e-53	y	25	0	75	n			no_domain	no_domain		0
Cel	53_1	F25H8.5r	1	Caenorhabditis elegans Protein DUR-1, isoform q.	F25H8.5f;F25H8.5e;F25H8.5c;F25H8.5a;F25H8.5k;F25H8.5s;F25H8.5d;F25H8.5j;F25H8.5i;F25H8.5h;F25H8.5o;K08H10.1d;K08H10.1o;K08H10.1f.2;K08H10.1f.1;K08H10.1c;K08H10.1n;K08H10.1k;K08H10.1b.2;K08H10.1b.1;K08H10.1l;K08H10.1i;K08H10.1j;K08H10.1p	2	Caenorhabditis elegans Protein DUR-1, isoform q.	n	link	link	536.203	9e-63	y	3.33333	16.6667	80	n			no_domain	no_domain		0
Cel	54_1	F47G6.1c	1	Caenorhabditis elegans Protein DYB-1 (dyb-1) mRNA, complete cds.	F47G6.1b;F47G6.1a	1	Caenorhabditis elegans Protein DYB-1 (dyb-1) mRNA, complete cds.	n	link	link	113	5e-09	y	33.3333	0	66.6667	n			no_domain	no_domain		0
Cel	56_1	C26D10.5c	1	Caenorhabditis elegans Protein EFF-1, isoform c (eff-1) mRNA, complete cds.	C26D10.5b;C26D10.5a;C26D10.7;C44B7.3	3	Caenorhabditis elegans Protein EFF-1, isoform c (eff-1) mRNA, complete cds. ;Caenorhabditis elegans Protein C26D10.7 (C26D10.7) mRNA, complete cds. ;Caenorhabditis elegans Protein AFF-1 (aff-1) mRNA, complete cds.	n	link	link	616.78	8e-92	y	16.6667	16.6667	66.6667	n			no_domain	no_domain		0
Cel	57_1	R03G5.1b.1	1	Caenorhabditis elegans Protein EEF-1A.2, isoform a.	R03G5.1d.3;R03G5.1d.2;R03G5.1d.1;R03G5.1a.3;R03G5.1a.2;R03G5.1a.1;F31E3.5.2;F31E3.5.1;R03G5.1c;K07A12.4a;K07A12.4b;H19N07.1a.2;H19N07.1a.1	4	Caenorhabditis elegans Protein EEF-1A.2, isoform a. ;Caenorhabditis elegans Protein EEF-1A.1 (eef-1A.1) mRNA, complete cds. ;Caenorhabditis elegans Protein K07A12.4, isoform a (K07A12.4) mRNA, complete cds.	n	link	link	328.03	6e-39	y	13.3333	0	86.6667	n			no_domain	no_domain		0
Cel	59_1	Y74C10AR.1b	1	Caenorhabditis elegans Protein EIF-3.I (eif-3.I) mRNA, complete cds.	Y74C10AR.1a;C08B6.7b;C08B6.7a;K06A5.8d;K06A5.8a.2;K06A5.8a.1;K06A5.8b.2;K06A5.8b.1;Y73E7A.9a;F52A8.2;C18E3.5	6	Caenorhabditis elegans Protein EIF-3.I (eif-3.I) mRNA, complete cds. ;Caenorhabditis elegans Protein HPO-22, isoform b (hpo-22) mRNA, complete cds. ;Caenorhabditis elegans Protein NMTN-1, isoform a (nmtn-1) mRNA, complete cds. ;Caenorhabditis elegans Protein ADPR-1 (adpr-1) mRNA, complete cds. ;Caenorhabditis elegans Protein GPB-2 (gpb-2) mRNA, complete cds.	n	link	link	167.51	5e-48	y	8.33333	0	91.6667	n			PF00400.28	WD domain, G-beta repeat	homotypic	1
Cel	62_1	Y47D3A.30b	1	Caenorhabditis elegans Protein ELO-8, isoform a.	Y47D3A.30a	1	Caenorhabditis elegans Protein ELO-8, isoform a.	n	link	link	548	1e-75	y	50	0	50	n			PF11139.4	Sap, sulfolipid-1-addressing protein	no	1
Cel	63_1	W09C2.1e	1	Caenorhabditis elegans Protein ELT-1, isoform a.	W09C2.1f;W09C2.1b;W09C2.1a;W09C2.1d;W09C2.1c	1	Caenorhabditis elegans Protein ELT-1, isoform a.	n	link	link	550	6e-72	y	16.6667	0	83.3333	n			no_domain	no_domain		0				0		80	zf-GATA
Cel	65_1	Y80D3A.2c	1	Caenorhabditis elegans Protein EMB-4, isoform a.	Y80D3A.2b;Y80D3A.2d;Y80D3A.2a	1	Caenorhabditis elegans Protein EMB-4, isoform a.	n	link	link	553	3e-70	y	25	0	75	n			PF15739.1	Translin-associated factor X-interacting N-terminus	no	1
Cel	67_1	ZK809.4c	1	Caenorhabditis elegans Protein ENT-1, isoform a.	ZK809.4a;K09A9.3;F44D12.9a.3;F44D12.9a.2;F44D12.9a.1;F44D12.9c;F16H11.3;K02E11.1;C47A4.2c;C47A4.2a;C47A4.2b;F36H2.2b;F36H2.2a	7	Caenorhabditis elegans Protein ENT-1, isoform a. ;Caenorhabditis elegans Protein ENT-2 (ent-2) mRNA, complete cds. ;Caenorhabditis elegans Protein ENT-4, isoform c. ;Caenorhabditis elegans Protein ENT-5 (ent-5) mRNA, complete cds. ;Caenorhabditis elegans Protein ENT-3 (ent-3) mRNA, complete cds. ;Caenorhabditis elegans Protein ENT-6, isoform b (ent-6) mRNA, complete cds.	n	link	link	497.498	1e-86	y	6.66667	6.66667	86.6667	n			PF07690.12;PF01733.14	Major Facilitator Superfamily;Nucleoside transporter	homotypic;no	2
Cel	71_1	W02A2.1b.1	1	Caenorhabditis elegans Protein FAT-2 (fat-2) mRNA, complete cds.	W02A2.1a;Y67H2A.8	2	Caenorhabditis elegans Protein FAT-2 (fat-2) mRNA, complete cds. ;Caenorhabditis elegans Protein FAT-1 (fat-1) mRNA, complete cds.	n	link	link	447.092	4e-58	y	50	0	50	n			no_domain	no_domain		0
Cel	73_1	F35D6.1b	1	Caenorhabditis elegans Protein FEM-1, isoform a.	F35D6.1a;T28D6.4;R107.8	3	Caenorhabditis elegans Protein FEM-1, isoform a. ;Caenorhabditis elegans Protein T28D6.4 (T28D6.4) mRNA, complete cds. ;Caenorhabditis elegans Protein LIN-12 (lin-12) mRNA, complete cds.	n	link	link	314.968	1e-57	y	25	0	75	n			PF12796.3;PF13857.2;PF13637.2;PF13606.2;PF00023.26	Ankyrin repeats (3 copies);Ankyrin repeats (many copies);Ankyrin repeats (many copies);Ankyrin repeat;Ankyrin repeat	homotypic;heterotypic;homotypic;no;homotypic	5
Cel	77_1	K03C7.2c.1	1	Caenorhabditis elegans Protein FKH-9, isoform a.	K03C7.2b;K03C7.2a	1	Caenorhabditis elegans Protein FKH-9, isoform a.	n	link	link	454	4e-58	y	50	0	50	n			no_domain	no_domain		0				0		100	Fork head
Cel	90_1	T04D3.4c.1	1	Caenorhabditis elegans Protein GCY-35, isoform a.	T04D3.4b;T04D3.4a;C46E1.2;M04G12.3;C54E4.3;C06B3.8;C49H3.1;T01A4.1c;T01A4.1d;T01A4.1a	7	Caenorhabditis elegans Protein GCY-35, isoform a. ;Caenorhabditis elegans Protein GCY-36 (gcy-36) mRNA, complete cds. ;Caenorhabditis elegans Protein GCY-34 (gcy-34) mRNA, complete cds. ;Caenorhabditis elegans Protein GCY-37 (gcy-37) mRNA, complete cds. ;Caenorhabditis elegans Protein GCY-32 (gcy-32) mRNA, complete cds. ;Caenorhabditis elegans Protein GCY-8 (gcy-8) mRNA, complete cds. ;Caenorhabd…	n	link	link	152.382	3e-99	y	16.6667	0	83.3333	n			no_domain	no_domain		0
Cel	91_1	Y57G11C.10c.1	1	Caenorhabditis elegans Protein GDI-1, isoform a.	Y57G11C.10b;Y57G11C.10a	1	Caenorhabditis elegans Protein GDI-1, isoform a.	n	link	link	514	1e-67	y	50	0	50	n			no_domain	no_domain		0
Cel	95_1	ZK512.9	1	Caenorhabditis elegans Protein GRL-11 (grl-11) mRNA, complete cds.	K03B8.7;C26F1.5;ZC487.4;T02E9.2b;T02E9.2a;C24G6.7;T03D8.4c;T03D8.4b;T03D8.4a;C56A3.1;T16G1.8;F32D1.4	9	Caenorhabditis elegans Protein GRL-3 (grl-3) mRNA, complete cds. ;Caenorhabditis elegans Protein GRL-10 (grl-10) mRNA, complete cds. ;Caenorhabditis elegans Protein GRL-9 (grl-9) mRNA, complete cds. ;Caenorhabditis elegans Protein GRL-7, isoform a (grl-7) mRNA, complete cds. ;Caenorhabditis elegans Protein GRL-1 (grl-1) mRNA, complete cds. ;Caenorhabditis elegans Protein GRL-14, isoform a (grl-14…	n	link	link	274.862	2e-12	n	5.26316	31.5789	63.1579	n			PF04155.14;PF02224.14	Ground-like domain;Cytidylate kinase	no;homotypic	2
Cel	104_1	Y73B6BL.9b	1	Caenorhabditis elegans Protein HIL-2, isoform a (hil-2) mRNA, complete cds.	C18G1.5	1	Caenorhabditis elegans Protein HIL-4 (hil-4) mRNA, complete cds.	n	link	link	69.7886	4e-08	n	16.6667	66.6667	16.6667	n			no_domain	no_domain		0
Cel	109_1	F28B3.7b	1	Caenorhabditis elegans Protein HIM-1, isoform a.	F28B3.7a;R13G10.1;F35G12.8;Y47D3A.26a;Y47D3A.26b;Y47D3A.26c;M106.1;C44C10.4;C27A2.1	7	Caenorhabditis elegans Protein HIM-1, isoform a. ;Caenorhabditis elegans Protein DPY-27 (dpy-27) mRNA, complete cds. ;Caenorhabditis elegans Protein SMC-4 (smc-4) mRNA, complete cds. ;Caenorhabditis elegans Protein SMC-3, isoform b. ;Caenorhabditis elegans Protein MIX-1 (mix-1) mRNA, complete cds. ;Caenorhabditis elegans Protein C44C10.4 (C44C10.4) mRNA, complete cds. ;Caenorhabditis elegans Prot…	n	link	link	254.164	3e-96	y	10	0	90	n			PF13304.2	AAA domain, putative AbiEii toxin, Type IV TA system	homotypic	1
Cel	110_1	D1086.4b	1	Caenorhabditis elegans Protein HIM-5, isoform a.	D1086.4a	1	Caenorhabditis elegans Protein HIM-5, isoform a.	n	link	link	262	3e-29	y	50	0	50	n			no_domain	no_domain		0
Cel	111_1	T07G12.12b	1	Caenorhabditis elegans Protein HIM-8, isoform b (him-8) mRNA, complete cds.	T07G12.12a	1	Caenorhabditis elegans Protein HIM-8, isoform b (him-8) mRNA, complete cds.	n	link	link	199	2e-20	y	50	0	50	n			no_domain	no_domain		0
Cel	117_1	F58A4.7d	1	Caenorhabditis elegans Protein HLH-11, isoform d (hlh-11) mRNA, complete cds.	F58A4.7c;F58A4.7a;F58A4.7b.2;F58A4.7b.1	1	Caenorhabditis elegans Protein HLH-11, isoform d (hlh-11) mRNA, complete cds.	n	link	link	568.918	1e-69	y	20	0	80	n			no_domain	no_domain		0				0		100	bHLH
Cel	120_1	Y48B6A.14	1	Caenorhabditis elegans Protein HMG-1.1 (hmg-1.1) mRNA, complete cds.	C32F10.5;T20B12.8;T22B7.1c.2;T22B7.1c.1;T22B7.1b.2;T22B7.1b.1;C32E12.5.2;C32E12.5.1;T22B7.1d;T22B7.1a;W02D9.3	5	Caenorhabditis elegans Protein HMG-3 (hmg-3) mRNA, complete cds. ;Caenorhabditis elegans Protein HMG-4 (hmg-4) mRNA, complete cds. ;Caenorhabditis elegans Protein EGL-13, isoform a (egl-13) mRNA, complete cds. ;Caenorhabditis elegans Protein SEM-2 (sem-2) mRNA, complete cds.	n	link	link	169.222	9e-15	n	5.88235	29.4118	64.7059	n			PF00505.15;PF09011.6;PF14887.2	HMG (high mobility group) box;HMG-box domain;HMG (high mobility group) box 5	homotypic;no;no	3				100	HMG	100	HMG
Cel	122_1	R13H4.4c	1	Caenorhabditis elegans Protein HMP-1, isoform d.	R13H4.4a;R13H4.4b	1	Caenorhabditis elegans Protein HMP-1, isoform d.	n	link	link	326.707	3e-38	y	33.3333	0	66.6667	n			no_domain	no_domain		0
Cel	123_1	E04A4.4c	1	Caenorhabditis elegans Protein HOE-1, isoform a.	E04A4.4b;E04A4.4a	1	Caenorhabditis elegans Protein HOE-1, isoform a.	n	link	link	526	2e-66	y	33.3333	0	66.6667	n			no_domain	no_domain		0
Cel	124_1	F58D5.1b.1	1	Caenorhabditis elegans Protein HRP-2, isoform a (hrp-2) mRNA, complete cds.	F58D5.1a.2;F58D5.1a.1	1	Caenorhabditis elegans Protein HRP-2, isoform a (hrp-2) mRNA, complete cds.	n	link	link	624	6e-62	y	50	0	50	n			no_domain	no_domain		0
Cel	128_1	ZK742.1b.1	1	Caenorhabditis elegans Protein XPO-1, isoform a.	ZK742.1a.3;ZK742.1a.2;ZK742.1a.1	1	Caenorhabditis elegans Protein XPO-1, isoform a.	n	link	link	402	2e-48	y	50	0	50	n			no_domain	no_domain		0
Cel	129_1	F57B9.6b	1	Caenorhabditis elegans Protein INF-1, isoform a.	F57B9.6a.2;F57B9.6a.1;Y65B4A.6b;F33D11.10;Y65B4A.6a;F57B9.3;C07H6.5;F58E10.3a.5;F58E10.3a.4;F58E10.3a.3;F58E10.3a.2;F58E10.3a.1;C26D10.2a;T07D4.4e.2;T07D4.4e.1;T07D4.4d;T07D4.4c;T07D4.4a;T07D4.4b;T26G10.1;C55B7.1;Y71H2AM.19a.2;Y71H2AM.19a.1;C46F11.4;Y71H2AM.19b;F53H1.1b;T21G5.3;F53H1.1a;F53H1.1d;B0414.6;F53H1.1c;H20J04.4a;Y54G11A.3;H27M09.1;R05D11.4;Y54E10A.9a.2;Y54E10A.9a.1;Y54E10A.9b.2;Y54E10A.…	41	Caenorhabditis elegans Protein INF-1, isoform a. ;Caenorhabditis elegans Protein Y65B4A.6 (Y65B4A.6) mRNA, complete cds. ;Caenorhabditis elegans Protein F33D11.10 (F33D11.10) mRNA, complete cds. ;Caenorhabditis elegans Protein F57B9.3 (F57B9.3) mRNA, complete cds. ;Caenorhabditis elegans Protein CGH-1 (cgh-1) mRNA, complete cds. ;Caenorhabditis elegans Protein F58E10.3, isoform a (F58E10.3) mRNA,…	n	link	link	462.448	6e-78	y	1.33333	0	98.6667	n			PF00271.27;PF00579.21;PF16203.1	Helicase conserved C-terminal domain;tRNA synthetases class I (W and Y);ERCC3/RAD25/XPB C-terminal helicase	homotypic;homotypic;no	3
Cel	138_1	C25A1.7b	1	Caenorhabditis elegans Protein IARS-2, isoform a.	C25A1.7a	1	Caenorhabditis elegans Protein IARS-2, isoform a.	n	link	link	529.09	7e-61	y	50	0	50	n			no_domain	no_domain		0
Cel	139_1	C47D12.7b	1	Caenorhabditis elegans Protein KEL-1, isoform a.	C47D12.7a;T27E9.4a.2;T27E9.4a.1;T27E9.4b;W02G9.2;R12E2.1;F47D12.7;T16H12.6;R09A8.3.3;R09A8.3.2;R09A8.3.1	7	Caenorhabditis elegans Protein KEL-1, isoform a. ;Caenorhabditis elegans Protein KEL-3, isoform b (kel-3) mRNA, complete cds. ;Caenorhabditis elegans Protein KEL-8 (kel-8) mRNA, complete cds. ;Caenorhabditis elegans Protein R12E2.1 (R12E2.1) mRNA, complete cds. ;Caenorhabditis elegans Protein F47D12.7 (F47D12.7) mRNA, complete cds. ;Caenorhabditis elegans Protein KEL-10 (kel-10) mRNA, complete cd…	n	link	link	284.438	2e-73	y	8.33333	0	91.6667	n			PF01344.21;PF13964.2;PF07646.11;PF13418.2;PF13415.2;PF13854.2	Kelch motif;Kelch motif;Kelch motif;Galactose oxidase, central domain;Galactose oxidase, central domain;Kelch motif	homotypic;no;no;no;no;no	6	light_blue	some_metazoa	GO:0019915;GO:0005515
Cel	141_1	F20C5.2c	1	Caenorhabditis elegans Protein KLP-11, isoform b.	F20C5.2a;F20C5.2b	1	Caenorhabditis elegans Protein KLP-11, isoform b.	n	link	link	507.807	7e-80	y	60	0	40	n			no_domain	no_domain		0
Cel	142_1	W03F8.5b	1	Caenorhabditis elegans Protein LAM-1 (lam-1) mRNA, complete cds.	W03F8.5a	1	Caenorhabditis elegans Protein LAM-1 (lam-1) mRNA, complete cds.	n	link	link	387	4e-46	y	50	0	50	n			no_domain	no_domain		0
Cel	143_1	B0457.1c	1	Caenorhabditis elegans Protein LAT-1, isoform a (lat-1) mRNA, complete cds.	B0457.1a;B0457.1b	1	Caenorhabditis elegans Protein LAT-1, isoform a (lat-1) mRNA, complete cds.	n	link	link	519.382	1e-61	y	33.3333	0	66.6667	n			PF02140.14	Galactose binding lectin domain	homotypic	1
Cel	149_1	B0001.1c.1	1	Caenorhabditis elegans Protein LIN-24, isoform a.	B0001.1a	1	Caenorhabditis elegans Protein LIN-24, isoform a.	n	link	link	352	6e-44	y	50	25	25	n			no_domain	no_domain		0
Cel	153_1	Y37A1B.2e.1	1	Caenorhabditis elegans Protein LST-4, isoform a.	Y37A1B.2f;Y37A1B.2h.3;Y37A1B.2h.2;Y37A1B.2h.1;Y37A1B.2g.2;Y37A1B.2g.1;Y37A1B.2c;Y37A1B.2d;Y37A1B.2b	1	Caenorhabditis elegans Protein LST-4, isoform a.	n	link	link	276	5e-33	y	18.1818	0	81.8182	n			PF09325.6	Vps5 C terminal like	no	1
Cel	156_1	Y37E11AL.7c	1	Caenorhabditis elegans Protein MAP-1 (map-1) mRNA, complete cds.	Y37E11AL.7a	1	Caenorhabditis elegans Protein MAP-1 (map-1) mRNA, complete cds.	n	link	link	390	8e-50	y	50	0	50	n			no_domain	no_domain		0
Cel	157_1	Y62E10A.8b	1	Caenorhabditis elegans Protein MAU-8, isoform b (mau-8) mRNA, complete cds.	Y62E10A.8a	1	Caenorhabditis elegans Protein MAU-8, isoform b (mau-8) mRNA, complete cds.	n	link	link	too short	0.0002	y	50	0	50	n			no_domain	no_domain		0
Cel	158_1	Y17G7B.5b	1	Caenorhabditis elegans Protein MCM-2, isoform a.	Y17G7B.5a	1	Caenorhabditis elegans Protein MCM-2, isoform a.	n	link	link	487.399	3e-48	y	50	0	50	n			no_domain	no_domain		0
Cel	159_1	Y39G10AR.14b	1	Caenorhabditis elegans Protein MCM-4 (mcm-4) mRNA, complete cds.	Y39G10AR.14a.2;Y39G10AR.14a.1	1	Caenorhabditis elegans Protein MCM-4 (mcm-4) mRNA, complete cds.	n	link	link	358	1e-43	y	33.3333	0	66.6667	n			no_domain	no_domain		0
Cel	165_1	C04H5.6b	1	Caenorhabditis elegans Protein MOG-4 (mog-4) mRNA, complete cds.	C04H5.6a	1	Caenorhabditis elegans Protein MOG-4 (mog-4) mRNA, complete cds.	n	link	link	228	2e-23	y	50	0	50	n			no_domain	no_domain		0
Cel	168_1	T19B10.11	1	Caenorhabditis elegans Protein MXL-1 (mxl-1) mRNA, complete cds.	T20B12.6b;T20B12.6a;W02C12.3h.3;W02C12.3h.2;W02C12.3h.1;W02C12.3d;W02C12.3c;W02C12.3e;W02C12.3b;W02C12.3a.2;W02C12.3a.1;W02C12.3g.2;W02C12.3g.1;W02C12.3f	2	Caenorhabditis elegans Protein MML-1, isoform a (mml-1) mRNA, complete cds. ;Caenorhabditis elegans Protein HLH-30, isoform g.	n	link	link	179.537	7e-05	n	6.25	6.25	87.5	y	T19B10.11	T20B12.6a	PF00010.22;PF00992.16	Helix-loop-helix DNA-binding domain;Troponin	homotypic;homotypic	2	light_blue	some_metazoa	GO:0002119;GO:0006898;GO:0009792;GO:0046983	100	bHLH	100	bHLH
Cel	169_1	C43E11.6c	1	Caenorhabditis elegans Protein NAB-1, isoform a.	C43E11.6b.2;C43E11.6b.1;C43E11.6d.2;C43E11.6d.1;C43E11.6a.2;C43E11.6a.1	1	Caenorhabditis elegans Protein NAB-1, isoform a.	n	link	link	369.479	4e-38	y	14.2857	0	85.7143	n			no_domain	no_domain		0
Cel	173_1	H12C20.3b.1	1	Caenorhabditis elegans Protein NHR-68, isoform a.	H12C20.3a.2;H12C20.3a.1;H12C20.6a;Y45G5AM.1a.2;Y45G5AM.1a.1;B0280.8;R09G11.2a.2;R09G11.2a.1;R09G11.2c.2;R09G11.2c.1;T03G6.2a;T03G6.2b;T03G6.2c;T01B10.4b;T01B10.4a.2;T01B10.4a.1;C24G6.4;C25B8.6;E02H1.7;C28D4.9	11	Caenorhabditis elegans Protein NHR-68, isoform a. ;Caenorhabditis elegans Protein NHR-101, isoform a. ;Caenorhabditis elegans Protein NHR-114, isoform a. ;Caenorhabditis elegans Protein NHR-10 (nhr-10) mRNA, complete cds. ;Caenorhabditis elegans Protein NHR-1, isoform a (nhr-1) mRNA, complete cds.	n	link	link	422.773	3e-69	y	13.0435	0	86.9565	n			no_domain	no_domain		0				0		100	ESR-like;RXR-like;Miscellaneous
Cel	196_1	ZK892.2	1	Caenorhabditis elegans Protein NLT-1 (nlt-1) mRNA, complete cds.	M03A8.1;C17G10.8	2	Caenorhabditis elegans Protein DHS-28 (dhs-28) mRNA, complete cds. ;Caenorhabditis elegans Protein DHS-6 (dhs-6) mRNA, complete cds.	n	link	link	210.436	7e-14	n	33.3333	0	66.6667	n			PF02036.13;PF14864.2;PF13530.2	SCP-2 sterol transfer family;Alkyl sulfatase C-terminal;Sterol carrier protein domain	homotypic;homotypic;homotypic	3
Cel	198_1	F28H7.10b	1	Caenorhabditis elegans Protein OCR-1, isoform a (ocr-1) mRNA, complete cds.	F28H7.10a	1	Caenorhabditis elegans Protein OCR-1, isoform a (ocr-1) mRNA, complete cds.	n	link	link	129	6e-11	y	50	0	50	n			no_domain	no_domain		0
Cel	199_1	C09E7.3	1	Caenorhabditis elegans Protein OIG-1 (oig-1) mRNA, complete cds.	F58A3.2b.4;F58A3.2b.3;F58A3.2b.2;F58A3.2b.1;F58A3.2d;F58A3.2a.4;F58A3.2a.3;F58A3.2a.2;F58A3.2a.1;F58A3.2e;F58A3.2c;ZK994.3;Y102A11A.8;C09D1.1e;C09D1.1f;C09D1.1a;C09D1.1g;C09D1.1b;W06H8.8d;W06H8.8f.2;W06H8.8f.1;W06H8.8e.2;W06H8.8e.1;W06H8.8g;B0273.4a;B0273.4c;W06H8.8c;T21D12.9c.2;T21D12.9c.1;T21D12.9a.2;T21D12.9a.1;B0273.4d;F15G9.4d;F15G9.4a;F15G9.4b;ZK617.1d.2;ZK617.1d.1;ZK617.1e.2;ZK617.1e.1;ZK6…	18	Caenorhabditis elegans Protein EGL-15, isoform c.	n	link	link	184.608	8e-08	n	1.19048	1.19048	97.619	n			PF07679.12;PF13895.2;PF00047.21;PF13927.2;PF08205.8	Immunoglobulin I-set domain;Immunoglobulin domain;Immunoglobulin domain;Immunoglobulin domain;CD80-like C2-set immunoglobulin domain	homotypic;homotypic;homotypic;homotypic;homotypic	5
[truncated: 15,059 more rows]

## Sheet: help
Help for miP_candidates
This document contains hyperlinks. In order to make them work download the "alignment.zip" file, unzip as "alignment" folder, and keep this excel document in the same directory as the "alignment" folder.
active filters (default setting)
species	Ath		Arabidopsis thaliana
	Cel		Caenorhabditis elegans
	Dme		Drosophila melanogaster
	Dre		Danio rerio
	Hsa		Homo sapiens
	Mmu		Mus musculus
	Osa		Oryza sativa
	Sbi		Sorghum bicolor
	Sly		Solanum lycopersicum
	Stu		Solanum tuberosum
	Zma		Zea mays
group			Species specific unique microProtein candidate family identifier
[truncated: 22 more rows]
